# Supplementary material for: μ4-Orthothio­carbonato-tetra­kis­[tri­carbonyl­iron(I)](2 Fe—Fe)
Source: Acta Crystallogr Sect E Struct Rep Online. 2011 Oct 12;67(Pt 11):m1534. doi: 10.1107/S1600536811041936 (PMC3246959; doi:10.1107/S1600536811041936)
Supplement: Supplementary file 1 [file e-67-m1534-sup1.cif]

##############################################################################
#                                                                            #
# This CIF contains the data in a paper accepted for publication in          #
# Acta Crystallographica Section E. It conforms to the requirements of       #
# Notes for Authors for Acta Crystallographica Section E, and has been       #
# peer reviewed under the auspices of the IUCr Commission on Journals.       #
#                                                                            #
# Full details of the Crystallographic Information File format               #
# are given in the paper "The Crystallographic Information File (CIF):       #
# a New Standard Archive File for Crystallography" by S. R. Hall, F. H.      #
# Allen and I. D. Brown [Acta Cryst. (1991), A47, 655-685].                  #
#                                                                            #
# The current version of the core CIF dictionary is obtainable from          #
# ftp://ftp.iucr.org/pub/cif_core.dic.                                       #
#                                                                            #
# Software is freely available for graphical display of the structure(s)     #
# in this CIF. For information consult the CIF software page                 #
# http://www.iucr.org/resources/cif/software.                                #
#                                                                            #
# This file may be used for bona fide research purposes within the           #
# scientific community so long as proper attribution is given to the journal # 
# article from which it was obtained.                                        #
#                                                                            #
##############################################################################
data_I
_audit_creation_method     SHELXL-97
_chemical_name_systematic
;
\m~4~-Orthothiocarbonato-tetrakis[tricarbonyliron(I)](2 <i>Fe</i>---<i>Fe</i>)
;
_chemical_name_common     ?
_chemical_formula_moiety     'C13 Fe4 O12 S4'
_chemical_formula_sum     'C13 Fe4 O12 S4'
_chemical_formula_iupac     '[Fe4 (C S4) (C O)12]'
_chemical_formula_weight     699.81
_chemical_melting_point     ?
_symmetry_cell_setting     triclinic
_symmetry_space_group_name_H-M     'P -1'
_space_group_name_Hall     '-P 1'
loop_
    _symmetry_equiv_pos_as_xyz
    'x, y, z'
    '-x, -y, -z'
_cell_length_a     9.0875(9)
_cell_length_b     10.9002(11)
_cell_length_c     12.6448(13)
_cell_angle_alpha     101.8859(12)
_cell_angle_beta     92.4964(12)
_cell_angle_gamma     110.0857(12)
_cell_volume     1142.2(2)
_cell_formula_units_Z     2
_cell_measurement_reflns_used     4237
_cell_measurement_theta_min     1.66
_cell_measurement_theta_max     27.49
_cell_measurement_temperature     296
_exptl_crystal_description     Prism
_exptl_crystal_colour     Red
_exptl_crystal_size_max     0.15
_exptl_crystal_size_mid     0.12
_exptl_crystal_size_min     0.11
_exptl_crystal_density_diffrn     2.035
_exptl_crystal_density_meas     ?
_exptl_crystal_density_method     'not measured'
_exptl_crystal_F_000     684
_exptl_absorpt_coefficient_mu     2.911
_exptl_absorpt_correction_type     multi-scan
_exptl_absorpt_process_details     '(SADABS; Sheldrick, 2004)'
_exptl_absorpt_correction_T_min     0.658
_exptl_absorpt_correction_T_max     0.721
_exptl_special_details     ?
_diffrn_ambient_temperature     296
_diffrn_radiation_type     MoK\a
_diffrn_radiation_wavelength     0.71073
_diffrn_radiation_source     'fine-focus sealed tube'
_diffrn_radiation_monochromator     graphite
_diffrn_measurement_device_type     'Bruker SMART APEX CCD'
_diffrn_measurement_method     '\w and \f'
_diffrn_detector_area_resol_mean     ?
_diffrn_reflns_number     10006
_diffrn_reflns_av_R_equivalents     0.0247
_diffrn_reflns_av_sigmaI/netI     0.0360
_diffrn_reflns_theta_min     1.66
_diffrn_reflns_theta_max     27.49
_diffrn_reflns_theta_full     27.49
_diffrn_measured_fraction_theta_max     0.977
_diffrn_measured_fraction_theta_full     0.977
_diffrn_reflns_limit_h_min     -11
_diffrn_reflns_limit_h_max     11
_diffrn_reflns_limit_k_min     -14
_diffrn_reflns_limit_k_max     14
_diffrn_reflns_limit_l_min     -16
_diffrn_reflns_limit_l_max     16
_diffrn_standards_number     ?
_diffrn_standards_interval_count     ?
_diffrn_standards_interval_time     ?
_diffrn_standards_decay_%     ?
_refine_special_details
;
Refinement of <i>F</i>^2^ against ALL reflections. The weighted <i>R</i>-factor
<i>wR</i> and goodness of fit <i>S</i> are based on <i>F</i>^2^, conventional
<i>R</i>-factors <i>R</i> are based on <i>F</i>, with <i>F</i> set to zero for
negative <i>F</i>^2^. The threshold expression of <i>F</i>^2^ >
\s(<i>F</i>^2^) is used only for calculating <i>R</i>-factors(gt) <i>etc</i>.
and is not relevant to the choice of reflections for refinement.
<i>R</i>-factors based on <i>F</i>^2^ are statistically about twice as large
as those based on <i>F</i>, and <i>R</i>- factors based on ALL data will be
even larger.
;
_reflns_number_total     5128
_reflns_number_gt     4237
_reflns_threshold_expression     I>2\s(I)
_refine_ls_structure_factor_coef     Fsqd
_refine_ls_matrix_type     full
_refine_ls_R_factor_all     0.0352
_refine_ls_R_factor_gt     0.0263
_refine_ls_wR_factor_gt     0.0649
_refine_ls_wR_factor_ref     0.0704
_refine_ls_goodness_of_fit_ref     1.036
_refine_ls_restrained_S_all     1.036
_refine_ls_number_reflns     5128
_refine_ls_number_parameters     298
_refine_ls_number_restraints     6
_refine_ls_weighting_scheme     calc
_refine_ls_weighting_details
         'calc w=1/[\s^2^(Fo^2^)+(0.0332P)^2^+0.0000P] where P=(Fo^2^+2Fc^2^)/3'
_atom_sites_solution_primary     direct
_atom_sites_solution_secondary     difmap
_refine_ls_shift/su_max     0.000
_refine_ls_shift/su_mean     0.000
_refine_diff_density_max     0.353
_refine_diff_density_min     -0.274
_refine_ls_extinction_method     none
_refine_ls_extinction_coef     ?
loop_
    _atom_type_symbol
    _atom_type_description
    _atom_type_scat_dispersion_real
    _atom_type_scat_dispersion_imag
    _atom_type_scat_source
    'C' 'C' 0.0033 0.0016
                         'International Tables Vol C Tables 4.2.6.8 and 6.1.1.4'
    'O' 'O' 0.0106 0.0060
                         'International Tables Vol C Tables 4.2.6.8 and 6.1.1.4'
    'S' 'S' 0.1246 0.1234
                         'International Tables Vol C Tables 4.2.6.8 and 6.1.1.4'
    'Fe' 'Fe' 0.3463 0.8444
                         'International Tables Vol C Tables 4.2.6.8 and 6.1.1.4'
_computing_data_collection     'SMART (Bruker, 2002)'
_computing_cell_refinement     'SAINT-Plus (Bruker, 2003)'
_computing_data_reduction     'SAINT-Plus (Bruker, 2003)'
_computing_structure_solution     'SIR2004 (Burla <i>et al.</i>, 2005)'
_computing_structure_refinement     'SHELXTL (Sheldrick, 2008)'
_computing_molecular_graphics
                                'PLATON (Spek, 2009) and WinGX (Farrugia, 1999)'
_computing_publication_material     'publCIF (Westrip, 2010)'
loop_
    _atom_site_type_symbol
    _atom_site_label
    _atom_site_fract_x
    _atom_site_fract_y
    _atom_site_fract_z
    _atom_site_U_iso_or_equiv
    _atom_site_adp_type
    _atom_site_calc_flag
    _atom_site_refinement_flags
    _atom_site_occupancy
    _atom_site_symmetry_multiplicity
    _atom_site_disorder_assembly
    _atom_site_disorder_group
    C C1 0.6561(3) 0.7935(2) 0.77984(18) 0.0440(5) Uani d U 1 1 . .
    C C2 0.8526(3) 0.8863(3) 0.6347(2) 0.0506(6) Uani d U 1 1 . .
    C C3 0.9578(3) 0.9654(3) 0.8400(2) 0.0495(6) Uani d U 1 1 . .
    C C4 1.1219(3) 0.7705(3) 0.5832(2) 0.0576(7) Uani d . 1 1 . .
    C C5 1.2260(3) 0.8567(3) 0.7869(2) 0.0499(6) Uani d . 1 1 . .
    C C6 1.1533(3) 0.5863(3) 0.6883(2) 0.0520(6) Uani d . 1 1 . .
    C C7 0.7715(3) 0.4656(3) 1.0044(2) 0.0518(6) Uani d . 1 1 . .
    C C8 0.6869(3) 0.2015(3) 0.9062(2) 0.0571(7) Uani d . 1 1 . .
    C C9 0.4644(3) 0.2955(2) 0.94124(17) 0.0461(6) Uani d . 1 1 . .
    C C10 0.5449(3) 0.1072(3) 0.6532(2) 0.0533(6) Uani d . 1 1 . .
    C C11 0.3306(3) 0.2117(3) 0.69401(19) 0.0538(6) Uani d . 1 1 . .
    C C12 0.5320(3) 0.3000(2) 0.54991(19) 0.0461(5) Uani d . 1 1 . .
    C C13 0.7801(2) 0.5349(2) 0.75626(15) 0.0326(4) Uani d . 1 1 . .
    Fe Fe1 0.85275(4) 0.80727(3) 0.74597(2) 0.03532(9) Uani d U 1 1 . .
    Fe Fe2 1.06610(4) 0.71578(3) 0.70503(2) 0.03858(9) Uani d . 1 1 . .
    Fe Fe3 0.64765(4) 0.34558(3) 0.88425(2) 0.03604(9) Uani d . 1 1 . .
    Fe Fe4 0.54035(4) 0.27424(3) 0.68685(2) 0.03649(9) Uani d . 1 1 . .
    O O1 0.5347(2) 0.7883(2) 0.80095(16) 0.0652(5) Uani d . 1 1 . .
    O O2 0.8523(3) 0.9343(2) 0.56303(17) 0.0808(7) Uani d . 1 1 . .
    O O3 1.0252(3) 1.0659(2) 0.89976(17) 0.0801(6) Uani d . 1 1 . .
    O O4 1.1562(3) 0.8060(3) 0.50561(17) 0.0906(8) Uani d . 1 1 . .
    O O5 1.3234(2) 0.9495(2) 0.83931(18) 0.0764(6) Uani d . 1 1 . .
    O O6 1.2101(3) 0.5078(2) 0.67522(19) 0.0802(6) Uani d . 1 1 . .
    O O7 0.8437(3) 0.5364(2) 1.08183(16) 0.0849(7) Uani d . 1 1 . .
    O O8 0.7108(3) 0.1096(2) 0.9194(2) 0.0923(7) Uani d . 1 1 . .
    O O9 0.3472(2) 0.2622(2) 0.97500(15) 0.0716(6) Uani d . 1 1 . .
    O O10 0.5481(3) 0.0019(2) 0.63331(18) 0.0840(7) Uani d . 1 1 . .
    O O11 0.1982(3) 0.1726(3) 0.69931(18) 0.0901(7) Uani d . 1 1 . .
    O O12 0.5245(2) 0.3122(2) 0.46352(14) 0.0717(6) Uani d . 1 1 . .
    S S1 0.92568(6) 0.68363(5) 0.84778(4) 0.03454(12) Uani d . 1 1 . .
    S S2 0.80928(7) 0.60300(6) 0.63482(4) 0.03789(13) Uani d . 1 1 . .
    S S3 0.80213(6) 0.37272(5) 0.74843(4) 0.03674(12) Uani d . 1 1 . .
    S S4 0.57807(6) 0.47963(5) 0.79267(4) 0.03420(12) Uani d . 1 1 . .
loop_
    _atom_site_aniso_label
    _atom_site_aniso_U_11
    _atom_site_aniso_U_22
    _atom_site_aniso_U_33
    _atom_site_aniso_U_12
    _atom_site_aniso_U_13
    _atom_site_aniso_U_23
    C1 0.0464(14) 0.0398(13) 0.0478(12) 0.0174(11) 0.0032(10) 0.0116(10)
    C2 0.0482(15) 0.0460(14) 0.0586(14) 0.0159(12) 0.0062(12) 0.0168(12)
    C3 0.0446(14) 0.0430(14) 0.0568(14) 0.0113(12) 0.0098(11) 0.0103(12)
    C4 0.0577(17) 0.0620(17) 0.0653(17) 0.0292(14) 0.0259(14) 0.0241(14)
    C5 0.0368(14) 0.0484(15) 0.0656(16) 0.0140(12) 0.0142(12) 0.0163(13)
    C6 0.0452(15) 0.0523(15) 0.0623(15) 0.0179(12) 0.0168(12) 0.0189(13)
    C7 0.0536(16) 0.0528(15) 0.0469(13) 0.0150(13) 0.0004(11) 0.0155(12)
    C8 0.0601(17) 0.0545(16) 0.0633(16) 0.0241(14) 0.0094(13) 0.0218(13)
    C9 0.0510(15) 0.0453(14) 0.0360(11) 0.0114(12) 0.0063(10) 0.0065(10)
    C10 0.0601(17) 0.0402(14) 0.0502(14) 0.0095(12) 0.0063(12) 0.0057(11)
    C11 0.0481(16) 0.0526(16) 0.0440(13) 0.0020(13) 0.0040(11) 0.0040(11)
    C12 0.0436(14) 0.0401(13) 0.0434(13) 0.0046(11) 0.0000(10) 0.0049(10)
    C13 0.0291(11) 0.0319(10) 0.0341(10) 0.0089(9) 0.0031(8) 0.0057(8)
    Fe1 0.03283(18) 0.03237(17) 0.03938(17) 0.00973(13) 0.00397(13) 0.00912(13)
    Fe2 0.03253(18) 0.03943(18) 0.04416(18) 0.01127(14) 0.01067(13) 0.01241(14)
    Fe3 0.03703(18) 0.03452(17) 0.03534(16) 0.01093(14) 0.00442(13) 0.00903(13)
    Fe4 0.03603(18) 0.03052(17) 0.03559(16) 0.00580(13) 0.00263(13) 0.00313(13)
    O1 0.0438(11) 0.0676(13) 0.0955(14) 0.0303(10) 0.0199(10) 0.0237(11)
    O2 0.0919(17) 0.0883(16) 0.0771(13) 0.0311(14) 0.0146(12) 0.0530(13)
    O3 0.0750(15) 0.0484(12) 0.0894(15) 0.0052(11) 0.0037(12) -0.0119(11)
    O4 0.112(2) 0.112(2) 0.0796(14) 0.0537(16) 0.0579(14) 0.0566(15)
    O5 0.0456(12) 0.0589(13) 0.1025(16) 0.0024(10) 0.0007(11) 0.0014(12)
    O6 0.0805(16) 0.0736(15) 0.1125(17) 0.0495(13) 0.0371(13) 0.0347(13)
    O7 0.0857(16) 0.0882(16) 0.0530(11) 0.0075(13) -0.0226(11) 0.0045(11)
    O8 0.1114(19) 0.0722(15) 0.1227(19) 0.0545(15) 0.0225(15) 0.0475(15)
    O9 0.0573(13) 0.0795(15) 0.0636(12) 0.0077(11) 0.0265(10) 0.0115(11)
    O10 0.1131(19) 0.0391(11) 0.0960(16) 0.0283(12) 0.0166(14) 0.0056(11)
    O11 0.0473(13) 0.1058(19) 0.0861(15) -0.0053(12) 0.0126(11) 0.0119(14)
    O12 0.0788(14) 0.0732(14) 0.0428(10) 0.0033(11) -0.0061(9) 0.0147(9)
    S1 0.0314(3) 0.0334(3) 0.0332(2) 0.0058(2) 0.0010(2) 0.0063(2)
    S2 0.0398(3) 0.0375(3) 0.0317(3) 0.0086(2) 0.0031(2) 0.0077(2)
    S3 0.0338(3) 0.0338(3) 0.0430(3) 0.0135(2) 0.0070(2) 0.0071(2)
    S4 0.0298(3) 0.0309(3) 0.0400(3) 0.0097(2) 0.0045(2) 0.0062(2)
_geom_special_details
;
All e.s.d.'s (except the e.s.d. in the dihedral angle between two l.s. planes)
are estimated using the full covariance matrix. The cell e.s.d.'s are taken
into account individually in the estimation of e.s.d.'s in distances, angles
and torsion angles; correlations between e.s.d.'s in cell parameters are only
used when they are defined by crystal symmetry. An approximate (isotropic)
treatment of cell e.s.d.'s is used for estimating e.s.d.'s involving l.s.
planes.
;
loop_
    _geom_bond_atom_site_label_1
    _geom_bond_atom_site_label_2
    _geom_bond_site_symmetry_2
    _geom_bond_distance
    _geom_bond_publ_flag
    C1 O1 . 1.131(3) ?
    C1 Fe1 . 1.819(3) ?
    C2 O2 . 1.136(3) ?
    C2 Fe1 . 1.795(2) ?
    C3 O3 . 1.142(3) ?
    C3 Fe1 . 1.796(3) ?
    C4 O4 . 1.145(3) ?
    C4 Fe2 . 1.795(3) ?
    C5 O5 . 1.142(3) ?
    C5 Fe2 . 1.795(3) ?
    C6 O6 . 1.130(3) ?
    C6 Fe2 . 1.824(3) ?
    C7 O7 . 1.127(3) ?
    C7 Fe3 . 1.818(3) ?
    C8 O8 . 1.138(3) ?
    C8 Fe3 . 1.796(3) ?
    C9 O9 . 1.134(3) ?
    C9 Fe3 . 1.798(3) ?
    C10 O10 . 1.135(3) ?
    C10 Fe4 . 1.798(3) ?
    C11 O11 . 1.140(3) ?
    C11 Fe4 . 1.804(3) ?
    C12 O12 . 1.129(3) ?
    C12 Fe4 . 1.813(2) ?
    C13 S1 . 1.827(2) y
    C13 S2 . 1.8300(19) y
    C13 S3 . 1.830(2) y
    C13 S4 . 1.837(2) y
    Fe1 S1 . 2.2730(6) y
    Fe1 S2 . 2.2688(7) y
    Fe1 Fe2 . 2.4949(5) y
    Fe2 S1 . 2.2723(6) y
    Fe2 S2 . 2.2685(7) y
    Fe3 S3 . 2.2676(6) y
    Fe3 S4 . 2.2680(6) y
    Fe3 Fe4 . 2.5007(5) y
    Fe4 S3 . 2.2712(7) y
    Fe4 S4 . 2.2626(6) y
loop_
    _geom_contact_atom_site_label_1
    _geom_contact_atom_site_label_2
    _geom_contact_distance
    _geom_contact_site_symmetry_2
    _geom_contact_publ_flag
    S1 S2 2.6984(8) . ?
    S3 S4 2.6977(8) . ?
loop_
    _geom_angle_atom_site_label_1
    _geom_angle_atom_site_label_2
    _geom_angle_atom_site_label_3
    _geom_angle_site_symmetry_1
    _geom_angle_site_symmetry_3
    _geom_angle
    _geom_angle_publ_flag
    O1 C1 Fe1 . . 178.3(2) ?
    O2 C2 Fe1 . . 178.8(2) ?
    O3 C3 Fe1 . . 179.6(3) ?
    O4 C4 Fe2 . . 179.2(3) ?
    O5 C5 Fe2 . . 177.0(2) ?
    O6 C6 Fe2 . . 177.6(2) ?
    O7 C7 Fe3 . . 176.7(2) ?
    O8 C8 Fe3 . . 179.5(3) ?
    O9 C9 Fe3 . . 178.5(2) ?
    O10 C10 Fe4 . . 179.2(3) ?
    O11 C11 Fe4 . . 179.5(3) ?
    O12 C12 Fe4 . . 178.0(2) ?
    S1 C13 S3 . . 118.10(10) ?
    S1 C13 S2 . . 95.10(10) y
    S3 C13 S2 . . 117.13(11) ?
    S1 C13 S4 . . 116.95(11) ?
    S3 C13 S4 . . 94.73(9) y
    S2 C13 S4 . . 116.62(10) ?
    C2 Fe1 C3 . . 92.20(12) ?
    C2 Fe1 C1 . . 97.54(11) ?
    C3 Fe1 C1 . . 96.81(11) ?
    C2 Fe1 S2 . . 93.44(9) ?
    C3 Fe1 S2 . . 158.89(8) ?
    C1 Fe1 S2 . . 102.58(8) ?
    C2 Fe1 S1 . . 156.74(8) ?
    C3 Fe1 S1 . . 94.58(8) ?
    C1 Fe1 S1 . . 103.69(7) ?
    S2 Fe1 S1 . . 72.90(2) ?
    C2 Fe1 Fe2 . . 100.11(8) ?
    C3 Fe1 Fe2 . . 102.33(8) ?
    C1 Fe1 Fe2 . . 153.30(7) ?
    S2 Fe1 Fe2 . . 56.636(18) ?
    S1 Fe1 Fe2 . . 56.695(17) ?
    C5 Fe2 C4 . . 91.26(13) ?
    C5 Fe2 C6 . . 100.64(12) ?
    C4 Fe2 C6 . . 96.91(11) ?
    C5 Fe2 S2 . . 153.65(8) ?
    C4 Fe2 S2 . . 93.88(9) ?
    C6 Fe2 S2 . . 104.35(9) ?
    C5 Fe2 S1 . . 93.23(8) ?
    C4 Fe2 S1 . . 157.61(9) ?
    C6 Fe2 S1 . . 103.77(8) ?
    S2 Fe2 S1 . . 72.92(2) ?
    C5 Fe2 Fe1 . . 97.00(8) ?
    C4 Fe2 Fe1 . . 100.96(8) ?
    C6 Fe2 Fe1 . . 154.51(8) ?
    S2 Fe2 Fe1 . . 56.649(18) ?
    S1 Fe2 Fe1 . . 56.723(17) ?
    C8 Fe3 C9 . . 91.66(12) ?
    C8 Fe3 C7 . . 97.13(12) ?
    C9 Fe3 C7 . . 98.48(11) ?
    C8 Fe3 S3 . . 93.97(9) ?
    C9 Fe3 S3 . . 155.51(7) ?
    C7 Fe3 S3 . . 104.42(8) ?
    C8 Fe3 S4 . . 158.63(9) ?
    C9 Fe3 S4 . . 93.86(8) ?
    C7 Fe3 S4 . . 102.43(8) ?
    S3 Fe3 S4 . . 72.99(2) ?
    C8 Fe3 Fe4 . . 102.35(9) ?
    C9 Fe3 Fe4 . . 98.88(7) ?
    C7 Fe3 Fe4 . . 153.39(8) ?
    S3 Fe3 Fe4 . . 56.635(18) ?
    S4 Fe3 Fe4 . . 56.394(17) ?
    C10 Fe4 C11 . . 92.11(13) ?
    C10 Fe4 C12 . . 97.98(11) ?
    C11 Fe4 C12 . . 97.54(11) ?
    C10 Fe4 S4 . . 157.10(8) ?
    C11 Fe4 S4 . . 93.60(9) ?
    C12 Fe4 S4 . . 103.21(8) ?
    C10 Fe4 S3 . . 94.03(9) ?
    C11 Fe4 S3 . . 157.73(8) ?
    C12 Fe4 S3 . . 102.76(8) ?
    S4 Fe4 S3 . . 73.03(2) ?
    C10 Fe4 Fe3 . . 100.52(8) ?
    C11 Fe4 Fe3 . . 101.33(8) ?
    C12 Fe4 Fe3 . . 152.93(8) ?
    S4 Fe4 Fe3 . . 56.600(16) ?
    S3 Fe4 Fe3 . . 56.499(16) ?
    C13 S1 Fe2 . . 88.02(6) ?
    C13 S1 Fe1 . . 87.12(6) ?
    Fe2 S1 Fe1 . . 66.582(18) ?
    C13 S2 Fe2 . . 88.06(7) ?
    C13 S2 Fe1 . . 87.17(7) ?
    Fe2 S2 Fe1 . . 66.715(19) ?
    C13 S3 Fe3 . . 87.77(7) ?
    C13 S3 Fe4 . . 87.52(7) ?
    Fe3 S3 Fe4 . . 66.867(19) ?
    C13 S4 Fe4 . . 87.60(7) ?
    C13 S4 Fe3 . . 87.58(6) ?
    Fe4 S4 Fe3 . . 67.006(19) ?
data_global
_journal_date_recd_electronic     2011-09-28
_journal_date_accepted     2011-10-11
_journal_name_full     'Acta Crystallographica, Section E'
_journal_year     2011
_journal_volume     67
_journal_issue     11
_journal_page_first     m1534
_journal_page_last     m1534
_journal_paper_category     QM
_journal_coeditor_code     NG5239
_publ_contact_author_name     'Yao-Cheng Shi'
_publ_contact_author_address
;
College of Chemistry and Chemical Engineering
Yangzhou University
Yangzhou 225002
People's Republic of China
;
_publ_contact_author_email     ycshi@yzu.edu.cn
_publ_contact_author_fax     '86-514-87857939'
_publ_contact_author_phone     '86-514-87857939'
_publ_section_title
;
\m~4~-Orthothiocarbonato-tetrakis[tricarbonyliron(I)](2 <i>Fe</i>---<i>Fe</i>)
;
loop_
    _publ_author_name
    _publ_author_address
    'Yao-Cheng Shi'
;
College of Chemistry and Chemical Engineering
Yangzhou University
Yangzhou 225002
People's Republic of China
;
    'Huan-Ren Cheng'
;
College of Chemistry and Chemical Engineering
Yangzhou University
Yangzhou 225002
People's Republic of China
;
    'Li-Min Yuan'
;
Testing Center
Yangzhou University
Yangzhou 225009
People's Republic of China
;
    'Qian-Kun Li'
;
Hubei Research Institue of Geophysics Survey and Design
Wuhan 430056
People's Republic of China
;
_publ_section_synopsis     .
