# Supplementary material for: μ4-Orthothio­carbonato-tetra­kis­[tri­carbonyl­iron(I)](2 Fe—Fe)
Source: Acta Crystallogr Sect E Struct Rep Online. 2011 Oct 12;67(Pt 11):m1534. doi: 10.1107/S1600536811041936 (PMC3246959; doi:10.1107/S1600536811041936)
Supplement: Supplementary file 2 [file e-67-m1534-Isup2.hkl]

# 
# h,k,l, Fc-squared, Fo-squared, sigma(Fo-squared) and status flag 
# 
data_I
_shelx_title ' CHRJ-S4C' 
_shelx_refln_list_code          4 
_shelx_F_calc_maximum      185.38 
_exptl_crystal_F_000       684.00 
_reflns_d_resolution_high  0.7698 
 
loop_ 
 _symmetry_equiv_pos_as_xyz 
 'x, y, z' 
 '-x, -y, -z' 
 
_cell_length_a     9.0875 
_cell_length_b    10.9002 
_cell_length_c    12.6448 
_cell_angle_alpha 101.886 
_cell_angle_beta   92.496 
_cell_angle_gamma 110.086 
 
_shelx_F_squared_multiplier     1.000 
 
loop_ 
 _refln_index_h 
 _refln_index_k 
 _refln_index_l 
 _refln_F_squared_calc 
 _refln_F_squared_meas 
 _refln_F_squared_sigma 
 _refln_observed_status 
   1   0   0       42.52       45.08      2.70 o 
   2   0   0       84.59       93.51      6.69 o 
   3   0   0    10095.57    10586.17    252.85 o 
   4   0   0     1381.64     1296.82     29.54 o 
   5   0   0       19.88       25.36      2.65 o 
   6   0   0      960.62      962.87     28.88 o 
   7   0   0      869.26      907.58     48.13 o 
   8   0   0     1604.16     1604.82     52.60 o 
   9   0   0       26.17       17.74     10.24 o 
  10   0   0      477.18      476.33     32.31 o 
 -11   1   0       71.86       68.27     15.18 o 
 -10   1   0        1.62       -7.93      7.93 o 
  -9   1   0       29.69       27.67      6.75 o 
  -8   1   0     2500.37     2272.51    205.35 o 
  -6   1   0      128.54       63.58      6.82 o 
  -5   1   0     9082.30     8698.78    173.47 o 
  -4   1   0       84.47       91.55      4.38 o 
  -3   1   0       10.16       10.96      2.99 o 
  -2   1   0     9438.10     9739.02    192.91 o 
  -1   1   0        3.55        3.46      3.37 o 
   0   1   0     3902.77     3918.39    132.07 o 
   1   1   0     1516.42     1732.76     35.23 o 
   2   1   0     1850.76     2026.55     50.03 o 
   3   1   0     3315.24     3492.80    174.32 o 
   4   1   0      353.13      344.77     11.01 o 
   5   1   0      301.64      307.16      8.80 o 
   6   1   0      360.95      362.47     14.48 o 
   7   1   0     1523.11     1546.67     71.24 o 
   8   1   0      105.92       96.07     13.06 o 
   9   1   0        1.66        2.45      8.69 o 
  10   1   0      115.35      128.42     18.25 o 
 -10   2   0      612.09      621.42     35.41 o 
  -9   2   0      763.69      768.03     26.96 o 
  -8   2   0       26.60       28.51     15.36 o 
  -7   2   0     1961.01     1950.92     77.00 o 
  -6   2   0       84.59       92.50      4.60 o 
  -5   2   0     1215.61     1295.67     28.10 o 
  -4   2   0       41.97       45.49      4.22 o 
  -3   2   0     4623.23     4829.91     96.65 o 
  -2   2   0     5012.51     5261.79    104.86 o 
  -1   2   0     6005.31     6189.55    123.65 o 
   0   2   0    15118.42    14545.16   1493.30 o 
   1   2   0     1944.31     2183.11     44.69 o 
   2   2   0     3743.62     4155.94     83.67 o 
   3   2   0      731.78      754.99     20.85 o 
   4   2   0     1245.68     1381.35     29.91 o 
   5   2   0     5950.62     5731.03    145.67 o 
   6   2   0      220.86      237.73     11.97 o 
   7   2   0       55.32       35.92     10.13 o 
   8   2   0       70.03       71.84     12.73 o 
   9   2   0      141.97      142.74     18.10 o 
  10   2   0      299.73      341.24     29.18 o 
 -10   3   0      239.11      272.57     20.81 o 
  -9   3   0       22.30       19.83      5.79 o 
  -8   3   0      674.78      673.19     23.13 o 
  -7   3   0     2615.19     2598.01     54.78 o 
  -6   3   0       28.15       31.62      3.06 o 
  -5   3   0      446.84      394.32     10.36 o 
  -4   3   0       64.72       64.00      4.12 o 
  -3   3   0    12172.47    11707.46    231.81 o 
  -2   3   0    25881.01    25906.37    618.84 o 
  -1   3   0     1852.10     2002.53     50.29 o 
   0   3   0     1016.89     1060.21     28.08 o 
   1   3   0       13.52       16.61      4.24 o 
   2   3   0      412.66      442.25     11.28 o 
   3   3   0      360.97      376.29     10.24 o 
   4   3   0      256.94      279.40      8.65 o 
   5   3   0     3738.82     3712.74     97.01 o 
   6   3   0        0.02        1.10      4.51 o 
   7   3   0     3516.34     3227.58    125.00 o 
   8   3   0       92.50       92.29     14.50 o 
   9   3   0        5.91       17.49     10.71 o 
 -11   4   0       16.37       12.23      8.73 o 
 -10   4   0       12.30       16.91      8.37 o 
  -9   4   0      352.32      383.94     23.98 o 
  -8   4   0       28.80       25.50      7.10 o 
  -7   4   0      223.02      218.50      9.22 o 
  -6   4   0      712.28      681.30     20.18 o 
  -5   4   0       55.58       57.48      4.63 o 
  -4   4   0     1081.77     1044.68     22.90 o 
  -3   4   0     1265.58     1181.13     34.04 o 
  -2   4   0    12790.97    12506.07    253.35 o 
  -1   4   0    10061.74    10094.42    242.12 o 
   0   4   0     2357.02     2546.80     63.93 o 
   1   4   0      885.77      932.41     21.46 o 
   2   4   0     4224.40     4178.17    116.41 o 
   3   4   0       65.62       65.85      5.81 o 
   4   4   0       32.96       32.42      6.40 o 
   5   4   0     1892.38     1872.00     52.76 o 
   6   4   0      980.07      914.73     45.33 o 
   7   4   0     1364.02     1348.83     61.89 o 
   8   4   0      239.68      230.34     21.93 o 
   9   4   0      201.67      207.01     22.25 o 
 -11   5   0        9.52        5.45      8.04 o 
 -10   5   0      119.76      119.91     14.50 o 
  -9   5   0       97.19       88.68     12.05 o 
  -8   5   0       47.41       34.99      5.00 o 
  -7   5   0      739.78      717.16     26.06 o 
  -6   5   0    10121.70    10012.12    199.95 o 
  -5   5   0      428.76      408.70     10.98 o 
  -4   5   0      507.88      540.61     20.00 o 
  -3   5   0     5899.36     5870.81    118.04 o 
  -2   5   0    12277.34    11844.04    256.46 o 
  -1   5   0     2411.74     2465.10    114.99 o 
   0   5   0     1034.60     1095.44     59.83 o 
   1   5   0       96.84      107.31      5.58 o 
   2   5   0     2475.09     2577.35     54.67 o 
   3   5   0        2.77        1.31      2.67 o 
   4   5   0      913.66      925.74     29.26 o 
   5   5   0     2726.79     2593.22    102.03 o 
   6   5   0      196.25      200.55     19.37 o 
   7   5   0      197.61      180.82     18.83 o 
   8   5   0      236.40      262.40     24.56 o 
 -11   6   0      232.80      286.71     23.66 o 
 -10   6   0      105.55      103.54     13.45 o 
  -9   6   0      172.79      180.57     16.55 o 
  -8   6   0      271.32      312.07     13.50 o 
  -7   6   0       75.72       89.24      7.12 o 
  -6   6   0      782.66      776.64     39.27 o 
  -5   6   0     3480.41     3355.22     86.26 o 
  -4   6   0     2648.85     2588.54     54.18 o 
  -3   6   0     3643.18     3452.06     80.21 o 
  -2   6   0        0.39       -0.26      1.77 o 
  -1   6   0      163.64      151.34      9.03 o 
   0   6   0      864.32      889.92     50.31 o 
   1   6   0      621.38      654.45     17.01 o 
   2   6   0      468.63      436.76     12.97 o 
   3   6   0      689.17      662.20     17.74 o 
   4   6   0       17.53       25.75      8.55 o 
   5   6   0      433.13      418.31     27.55 o 
   6   6   0      143.66      160.05     17.49 o 
   7   6   0      215.98      226.77     22.00 o 
   8   6   0        2.00       -8.40      8.40 o 
 -11   7   0       20.10       12.37      9.38 o 
 -10   7   0      135.77      133.54     16.05 o 
  -9   7   0       12.13        7.61      4.19 o 
  -8   7   0      197.70      225.45     11.73 o 
  -7   7   0       11.27       14.11      4.40 o 
  -6   7   0     3224.02     3239.36     84.84 o 
  -5   7   0      205.48      191.78     10.35 o 
  -4   7   0     1704.67     1778.64     49.20 o 
  -3   7   0        2.51        6.82      3.45 o 
  -2   7   0    10887.79    10392.36    238.42 o 
  -1   7   0      112.03      100.48      5.56 o 
   0   7   0      134.51      137.92     14.97 o 
   1   7   0       54.08       52.73      9.24 o 
   2   7   0        5.86       12.72      6.42 o 
   3   7   0      724.93      737.40     36.46 o 
   4   7   0      639.40      669.89     35.70 o 
   5   7   0      529.73      583.80     33.72 o 
   6   7   0       90.40       84.14     14.39 o 
   7   7   0       85.97      106.75     16.05 o 
 -11   8   0       87.09       86.12     15.22 o 
 -10   8   0      734.44      768.20     41.55 o 
  -9   8   0       37.99       37.93      6.27 o 
  -8   8   0       22.15       25.21      5.65 o 
  -7   8   0      391.70      402.06     17.13 o 
  -6   8   0      180.25      181.98     16.48 o 
  -5   8   0       31.57       51.63      6.22 o 
  -4   8   0      287.51      257.81     12.40 o 
  -3   8   0      728.79      676.48     23.14 o 
  -2   8   0     1841.41     1831.75     50.97 o 
  -1   8   0      550.49      574.44     16.00 o 
   0   8   0       98.76      123.82     12.69 o 
   1   8   0     1270.29     1303.73     37.53 o 
   2   8   0      210.38      210.68      9.07 o 
   3   8   0      102.93       84.25     11.40 o 
   4   8   0      253.49      272.07     21.96 o 
   5   8   0     1118.28     1118.49     53.34 o 
   6   8   0      204.93      201.09     19.73 o 
 -11   9   0       22.39       25.61     11.83 o 
 -10   9   0       49.65       30.01     10.75 o 
  -9   9   0       16.19       11.38      5.25 o 
  -8   9   0      759.12      709.66     31.32 o 
  -7   9   0       12.65       19.56      5.59 o 
  -6   9   0       45.22       34.34      6.07 o 
  -5   9   0        3.87       -0.53      3.96 o 
  -4   9   0       28.04       53.05      8.98 o 
  -3   9   0      213.91      203.51     22.22 o 
  -2   9   0      309.26      326.41     14.97 o 
  -1   9   0     2220.34     2224.83     60.91 o 
   0   9   0      605.96      594.30     29.56 o 
   1   9   0      674.36      680.36     18.80 o 
   2   9   0       61.71       64.19      9.92 o 
   3   9   0      891.28      911.81     43.38 o 
   4   9   0      552.37      544.21     31.70 o 
   5   9   0      166.69      164.96     17.60 o 
 -10  10   0       80.58       85.31      9.78 o 
  -9  10   0      741.65      806.61     69.44 o 
  -8  10   0      691.37      749.79     28.23 o 
  -7  10   0      677.74      701.30     26.72 o 
  -6  10   0        8.40        6.53      6.00 o 
  -5  10   0     1026.22      965.29     45.19 o 
  -4  10   0       52.86       54.88      8.19 o 
  -3  10   0       38.62       43.92      6.76 o 
  -2  10   0       63.00       68.75      7.63 o 
  -1  10   0      543.27      543.97     20.67 o 
   0  10   0      567.96      575.01     21.13 o 
   1  10   0       13.79       19.44      4.77 o 
   2  10   0       68.62       56.12     10.06 o 
   3  10   0     1437.11     1507.08     64.81 o 
   4  10   0        0.11       -1.73      7.43 o 
 -10  11   0      106.77      122.88     21.31 o 
  -9  11   0      401.58      438.10     21.53 o 
  -8  11   0       54.43       53.85      9.97 o 
  -7  11   0       29.09       28.13      7.45 o 
  -6  11   0       63.58       66.83     12.37 o 
  -5  11   0      970.98      960.81     33.68 o 
  -4  11   0        3.01        1.57      5.22 o 
  -3  11   0      344.08      335.38     26.15 o 
  -2  11   0       34.50       53.54      7.32 o 
  -1  11   0        0.45        4.29      4.29 o 
   0  11   0      367.30      389.85     23.30 o 
  -9  12   0       18.85        9.95      7.50 o 
  -8  12   0      887.89      916.94     75.01 o 
  -7  12   0      114.94       97.52     15.62 o 
  -6  12   0       66.52       77.04     17.04 o 
  -5  12   0      130.54      134.66     11.99 o 
  -4  12   0      255.69      257.42     16.00 o 
  -3  12   0       22.18       16.09      6.64 o 
  -2  12   0       20.37       18.70      5.87 o 
  -1  12   0      171.97      197.49     17.38 o 
   0  12   0      215.03      214.94     17.56 o 
  -7  13   0        0.38       -5.65      5.65 o 
  -6  13   0        6.53        8.81      6.59 o 
  -5  13   0      152.70      177.07     13.67 o 
  -4  13   0      249.32      284.25     16.93 o 
  -3  13   0        7.74       10.22      6.21 o 
  -2  13   0      120.77      131.09     14.82 o 
  -1  13   0      189.34      185.37     17.56 o 
   4 -14   1       48.74       53.32      8.79 o 
   1 -13   1       76.20       79.92     12.15 o 
   2 -13   1       59.55       54.83      8.23 o 
   3 -13   1      101.33      109.92     10.81 o 
   4 -13   1      110.85      101.01     15.60 o 
   5 -13   1      104.73      126.08     12.20 o 
   6 -13   1      117.34      127.53     12.63 o 
   7 -13   1        1.05        1.22      6.47 o 
   8 -13   1        0.12       -3.75      6.18 o 
   0 -12   1        4.67       -6.20      6.20 o 
   1 -12   1      212.60      223.06     14.80 o 
   2 -12   1      119.69      150.80     15.80 o 
   3 -12   1       60.15       53.00      8.21 o 
   4 -12   1     2312.06     2317.07     67.24 o 
   5 -12   1        6.33        1.74      6.28 o 
   6 -12   1       66.40       54.67      8.97 o 
   7 -12   1      452.49      429.64     21.56 o 
   8 -12   1       50.27       43.60     12.84 o 
   9 -12   1      118.58      111.78     12.32 o 
  -3 -11   1       29.81       43.60      9.88 o 
  -2 -11   1      139.47      139.24     14.28 o 
   0 -11   1       91.33       88.81     18.46 o 
   1 -11   1       34.99       40.25      8.28 o 
   2 -11   1      251.79      269.06     14.35 o 
   3 -11   1      338.54      360.18     17.48 o 
   4 -11   1      329.92      367.81     27.57 o 
   5 -11   1       45.48       38.76      7.84 o 
   6 -11   1     1293.21     1269.42     41.75 o 
   7 -11   1      370.41      367.89     18.65 o 
   8 -11   1       19.17       19.16      8.13 o 
   9 -11   1       76.04       75.37     15.35 o 
  10 -11   1      350.74      373.37     19.76 o 
  -4 -10   1        4.94        3.64      7.79 o 
  -3 -10   1      102.98       99.79     13.45 o 
  -2 -10   1      397.95      398.00     24.34 o 
  -1 -10   1       16.90       14.57      7.42 o 
   0 -10   1        3.32        6.60      9.20 o 
   1 -10   1      756.92      786.34     26.52 o 
   2 -10   1       92.47       79.89     10.87 o 
   3 -10   1      338.60      336.47     24.27 o 
   4 -10   1     1188.16     1179.60     37.67 o 
   5 -10   1       68.95       70.39      9.30 o 
   6 -10   1       19.13       22.29      6.18 o 
   7 -10   1       49.62       46.98      9.56 o 
   8 -10   1      341.49      333.85     16.93 o 
   9 -10   1        2.99       -0.40      5.66 o 
  10 -10   1       90.04       80.85      9.61 o 
  -5  -9   1        3.43        5.05      8.51 o 
  -4  -9   1     1990.98     1936.35     80.10 o 
  -3  -9   1      812.29      909.46     43.24 o 
  -2  -9   1       32.36       43.40      8.26 o 
  -1  -9   1        5.91        4.34      2.96 o 
   0  -9   1      760.66      780.46     20.76 o 
   1  -9   1      371.46      387.89     18.15 o 
   2  -9   1       25.25       21.70      6.13 o 
   3  -9   1        2.85       -2.29      4.20 o 
   4  -9   1      546.75      480.40     19.04 o 
   5  -9   1       83.77       83.73      7.80 o 
   6  -9   1      480.31      479.09     19.55 o 
   7  -9   1      117.34      111.01      9.14 o 
   8  -9   1      234.18      228.36     13.26 o 
   9  -9   1        2.13       -0.96      4.51 o 
  10  -9   1      154.20      149.63     11.21 o 
  11  -9   1      417.68      468.15     32.35 o 
  -6  -8   1       13.81       -7.28      7.28 o 
  -5  -8   1      261.69      273.08     22.22 o 
  -4  -8   1     1079.30     1077.56     49.73 o 
  -3  -8   1       32.49       31.98      6.14 o 
  -2  -8   1      130.97      136.64      7.20 o 
  -1  -8   1        1.90        5.43      2.04 o 
   0  -8   1      193.13      198.44      8.37 o 
   1  -8   1      658.46      704.82     18.60 o 
   2  -8   1      225.92      211.75     16.04 o 
   3  -8   1     3446.23     3217.23     84.70 o 
   4  -8   1       43.17       38.43      5.48 o 
   5  -8   1       69.83       59.34     10.87 o 
   6  -8   1      246.73      258.05     13.12 o 
   7  -8   1      331.52      338.88     15.25 o 
   8  -8   1       79.35       76.47      7.50 o 
   9  -8   1      136.74      139.84      9.93 o 
  10  -8   1        1.96        9.95      8.51 o 
  11  -8   1      358.35      346.47     26.33 o 
  -7  -7   1       19.05       16.01     10.49 o 
  -6  -7   1      379.16      362.80     25.68 o 
  -5  -7   1       22.24       15.04      8.80 o 
  -4  -7   1        9.10        7.43      7.54 o 
  -3  -7   1     1060.63     1018.56     32.28 o 
  -2  -7   1     2263.01     2193.53     48.10 o 
  -1  -7   1        2.24        4.63      3.06 o 
   0  -7   1       56.51       64.71      4.65 o 
   1  -7   1     6047.42     5952.88    148.11 o 
   2  -7   1     1551.93     1375.21     31.09 o 
   3  -7   1      489.36      445.69     14.30 o 
   4  -7   1      383.81      391.94     15.20 o 
   5  -7   1      694.89      667.52     22.19 o 
   6  -7   1      619.56      628.81     21.28 o 
   7  -7   1      172.32      153.31      9.32 o 
   8  -7   1      232.55      232.48     18.48 o 
  10  -7   1       37.57       39.71     10.39 o 
  11  -7   1      245.58      281.59     23.80 o 
  -8  -6   1        0.87       -8.62      8.62 o 
  -7  -6   1      706.68      751.07     41.26 o 
  -6  -6   1      296.29      317.69     24.24 o 
  -5  -6   1       99.18       82.01     12.19 o 
  -4  -6   1       30.30       34.11      6.10 o 
  -3  -6   1       94.75       87.28      7.81 o 
  -2  -6   1       59.45       62.12      5.56 o 
  -1  -6   1       39.36       40.90      6.78 o 
   0  -6   1     2094.61     2122.16     45.71 o 
   1  -6   1     9030.46     8581.42    172.55 o 
   2  -6   1      667.43      667.89     19.28 o 
   3  -6   1    11732.44    11052.40    220.71 o 
   4  -6   1     4407.43     4288.21     87.68 o 
   5  -6   1      312.22      294.12      9.27 o 
   6  -6   1      351.61      338.69     13.27 o 
   7  -6   1     1245.69     1171.60     34.17 o 
   8  -6   1      215.14      238.96     18.00 o 
   9  -6   1       71.41       88.32     11.76 o 
  10  -6   1      130.87      126.95     14.53 o 
  11  -6   1      438.96      455.27     30.08 o 
  -8  -5   1      235.02      219.49     21.78 o 
  -7  -5   1      314.44      259.81     22.25 o 
  -6  -5   1      362.04      353.21     24.78 o 
  -5  -5   1      224.74      218.38     12.27 o 
  -4  -5   1        0.49       -2.85      5.64 o 
  -3  -5   1        5.14        0.60      2.68 o 
  -2  -5   1     3840.10     3695.12    195.99 o 
  -1  -5   1      169.65      158.80     16.81 o 
   0  -5   1        9.95        8.59      3.14 o 
   1  -5   1       44.05       44.57      3.31 o 
   2  -5   1    10662.36    10104.42    242.28 o 
   3  -5   1     3220.99     3225.95     66.04 o 
   4  -5   1      120.14      133.18      5.08 o 
   5  -5   1       10.45        8.63      2.85 o 
   6  -5   1        3.80        4.90      2.45 o 
   7  -5   1     1512.91     1474.42     41.38 o 
   8  -5   1      343.33      367.55     29.90 o 
   9  -5   1      133.48      129.04     13.67 o 
  10  -5   1        1.23        2.92      7.03 o 
  11  -5   1        0.47       -1.12      7.93 o 
  -9  -4   1       17.47       19.94     11.18 o 
  -8  -4   1      138.64      140.33     17.20 o 
  -7  -4   1      471.51      471.46     30.01 o 
  -6  -4   1     4258.89     4148.65    177.90 o 
  -5  -4   1      102.52      113.98      8.72 o 
  -4  -4   1      346.11      341.72     14.29 o 
  -3  -4   1     1028.85     1050.30     26.78 o 
  -2  -4   1     1672.51     1751.01     45.70 o 
  -1  -4   1      480.86      446.63     16.91 o 
   0  -4   1     2645.63     2758.80     98.56 o 
   1  -4   1     9393.12     9792.15    194.67 o 
   2  -4   1     3755.23     3867.65     78.16 o 
   3  -4   1      926.24      904.08     19.90 o 
   4  -4   1     2538.77     2330.08     60.71 o 
   5  -4   1      435.14      445.61     11.64 o 
   6  -4   1        1.38        3.96      2.20 o 
   7  -4   1        1.08       -0.08      2.53 o 
   8  -4   1     2080.68     2091.11     45.64 o 
   9  -4   1     1509.45     1515.84     64.73 o 
  10  -4   1       20.53       26.29      9.09 o 
  -9  -3   1       82.60       79.99     14.46 o 
  -8  -3   1      882.25      865.14     44.97 o 
  -7  -3   1      171.96      213.07     15.20 o 
  -6  -3   1     1948.17     1939.35     55.07 o 
  -5  -3   1       72.89       74.47     11.72 o 
  -4  -3   1      309.97      312.76      9.32 o 
  -3  -3   1       92.07       91.03      4.49 o 
  -2  -3   1     2452.92     2564.17     64.23 o 
  -1  -3   1     2086.42     2214.18     45.89 o 
   0  -3   1      317.41      319.38     14.98 o 
   1  -3   1    13186.27    13383.65    265.51 o 
   2  -3   1      653.16      640.20     14.19 o 
   3  -3   1     1263.43     1321.25     27.80 o 
   4  -3   1       97.94       98.39      4.15 o 
   5  -3   1        0.32       -0.53      1.68 o 
   6  -3   1        7.12        8.49      2.37 o 
   7  -3   1      928.37      953.23     39.04 o 
   8  -3   1     3697.41     2343.29     88.57 o 
  10  -3   1      144.83      133.36     15.18 o 
 -10  -2   1       28.53       35.23     12.55 o 
  -9  -2   1      272.89      291.94     24.88 o 
  -8  -2   1      444.91      425.81     28.09 o 
  -7  -2   1       13.97       20.76      5.62 o 
  -6  -2   1     1335.01     1363.21     40.27 o 
  -5  -2   1     3247.06     3112.54     82.02 o 
  -4  -2   1      364.22      325.44     26.85 o 
  -3  -2   1     1008.26     1048.25     27.82 o 
  -2  -2   1      990.88     1107.42     33.18 o 
  -1  -2   1     2690.76     2753.52     64.21 o 
   0  -2   1     5853.08     6421.36    166.49 o 
   1  -2   1       65.73       69.98      2.74 o 
   2  -2   1      874.36      935.81     19.72 o 
   3  -2   1     3751.17     3842.09     96.34 o 
   4  -2   1     2447.85     2468.71     62.16 o 
   6  -2   1      113.04      106.83      6.18 o 
   7  -2   1     2096.33     2059.24     53.15 o 
   8  -2   1       12.77       13.79      4.95 o 
   9  -2   1     1935.60     2047.92     58.43 o 
  10  -2   1      226.06      237.30     20.84 o 
  11  -2   1        0.52        2.09     10.10 o 
 -10  -1   1        1.18        7.57     10.71 o 
  -9  -1   1      120.44      131.92     16.52 o 
  -8  -1   1      104.35      101.61      9.21 o 
  -7  -1   1      105.61      111.40      8.52 o 
  -5  -1   1     5406.45     5573.76    198.75 o 
  -4  -1   1      336.20      373.04     11.35 o 
  -3  -1   1     3029.62     3095.72     82.58 o 
  -2  -1   1      787.08      827.88     23.43 o 
  -1  -1   1    19734.51    19867.45   1053.14 o 
   0  -1   1      285.37      262.84      6.25 o 
   2  -1   1       45.79       42.03      2.75 o 
   3  -1   1     1691.47     1848.02     38.01 o 
   4  -1   1     1106.06     1138.55     26.68 o 
   5  -1   1      829.74      816.14     18.69 o 
   6  -1   1      119.42      112.39      5.26 o 
   7  -1   1      159.45      154.78      9.52 o 
   8  -1   1      917.74      929.90     29.91 o 
   9  -1   1     2100.65     2062.68     83.38 o 
  10  -1   1       18.75       15.98     10.24 o 
  11  -1   1      106.48       80.13     15.04 o 
 -11   0   1        1.06        2.20     10.75 o 
 -10   0   1       17.64        8.69     10.57 o 
  -9   0   1      253.79      214.71     37.47 o 
  -8   0   1        0.25        1.91      4.08 o 
  -7   0   1      155.42      173.81     10.53 o 
  -6   0   1      887.67      904.40     27.79 o 
  -5   0   1      374.92      330.52     12.53 o 
  -4   0   1    13436.48    13033.15    259.04 o 
  -3   0   1    31269.87    34383.41   1912.42 o 
  -2   0   1     4991.26     5486.53    136.93 o 
  -1   0   1     8351.26     7935.92    866.69 o 
   0   0   1       78.14       36.67      7.09 o 
   1   0   1    14315.28    14909.44    510.88 o 
   2   0   1       59.15       54.62      2.55 o 
   3   0   1     3530.05     3835.37     96.33 o 
   4   0   1     5324.74     5277.43    116.57 o 
   5   0   1      151.76      136.08      5.28 o 
   6   0   1      927.87      916.00     21.26 o 
   7   0   1     1530.14     1563.23     62.68 o 
   8   0   1      192.49      210.54     18.14 o 
   9   0   1       27.01        8.04      8.22 o 
  10   0   1       15.96       31.84     11.90 o 
 -11   1   1      108.76       90.92     15.58 o 
 -10   1   1        0.64       -0.79      4.88 o 
  -9   1   1     1900.98     1904.32     55.95 o 
  -8   1   1       43.17       48.14      9.76 o 
  -7   1   1       16.66       13.58      5.46 o 
  -6   1   1      718.20      687.71     23.56 o 
  -5   1   1     4111.60     4025.30     81.65 o 
  -4   1   1     6340.33     6547.54    130.81 o 
  -3   1   1    13256.26    13288.68    743.96 o 
  -2   1   1     4553.92     5054.98    100.70 o 
   0   1   1     4317.07     4468.98     88.97 o 
   1   1   1     6842.52     7768.00    252.61 o 
   2   1   1     5647.93     6098.71    138.45 o 
   3   1   1      947.41     1020.42     21.90 o 
   4   1   1     3523.38     3599.84     73.09 o 
   5   1   1      115.54      111.05      5.15 o 
   6   1   1     3893.57     4149.99    152.51 o 
   7   1   1        2.99       -5.16      6.20 o 
   8   1   1      105.66      100.94     12.87 o 
   9   1   1       14.04       33.90     10.53 o 
  10   1   1      446.82      410.73     29.75 o 
 -10   2   1      318.54      326.55     29.50 o 
  -9   2   1     1337.19     1357.50     41.99 o 
  -8   2   1      168.04      162.22     12.12 o 
  -7   2   1      459.31      427.08     25.61 o 
  -6   2   1      604.08      619.61     15.36 o 
  -5   2   1       11.11        7.39      1.85 o 
  -4   2   1     5853.38     5826.35    142.85 o 
  -3   2   1        7.17        5.14      1.89 o 
  -2   2   1     1201.52     1307.47     33.70 o 
  -1   2   1     1887.41     2069.83     52.10 o 
   0   2   1      374.20      425.04     14.57 o 
   1   2   1     6239.60     6885.63    137.30 o 
   2   2   1     3859.68     4126.45     82.87 o 
   3   2   1        0.05        0.19      1.69 o 
   4   2   1      443.76      502.87     15.06 o 
   5   2   1      335.55      343.31     10.15 o 
   6   2   1     6975.88     6718.87    239.36 o 
   7   2   1      132.64      111.58     12.98 o 
   8   2   1      385.67      379.61     26.36 o 
   9   2   1      116.81      124.06     16.45 o 
  10   2   1        2.87       -3.61     11.50 o 
 -11   3   1      130.01      172.31     18.07 o 
 -10   3   1      136.93      128.82     14.75 o 
  -9   3   1      270.83      287.03     20.52 o 
  -8   3   1      471.64      476.16     18.55 o 
  -7   3   1      883.61      904.15     21.64 o 
  -6   3   1     1376.39     1373.96     30.32 o 
  -5   3   1        0.50        1.36      2.06 o 
  -4   3   1     3598.37     3592.70     72.91 o 
  -3   3   1       66.98       68.91      3.13 o 
  -2   3   1       80.30       90.00      4.98 o 
  -1   3   1     1461.39     1607.81     43.23 o 
   0   3   1      898.45      965.19     21.20 o 
   1   3   1    11665.69    12566.50    249.20 o 
   2   3   1      147.13      143.46      5.40 o 
   3   3   1     8413.89     8624.26    172.37 o 
   4   3   1     2833.80     2798.30     58.30 o 
   5   3   1       14.02       18.19      4.36 o 
   6   3   1      895.44      816.71     39.27 o 
   7   3   1      330.89      314.15     23.69 o 
   8   3   1      252.42      211.73     20.30 o 
   9   3   1       47.01       48.36     13.31 o 
 -11   4   1        0.09       -4.87      6.64 o 
 -10   4   1        0.71       -6.31      6.31 o 
  -9   4   1      180.97      189.26     16.12 o 
  -8   4   1      703.04      730.37     35.88 o 
  -7   4   1     1576.09     1540.62     34.17 o 
  -6   4   1       31.63       27.97      5.03 o 
  -5   4   1    14850.93    14549.01    519.54 o 
  -4   4   1     2638.20     2507.56     51.78 o 
  -3   4   1     1009.99     1001.05     27.87 o 
  -2   4   1     6329.64     6412.77    128.50 o 
  -1   4   1     5012.87     5547.23    111.55 o 
   0   4   1      362.31      358.01     13.06 o 
   1   4   1      275.73      273.48      9.39 o 
   2   4   1       23.22       27.18      5.74 o 
   3   4   1     7840.18     7795.47    156.66 o 
   4   4   1      867.49      887.47     21.30 o 
   5   4   1     1130.73     1124.62     49.70 o 
   6   4   1     4156.92     3849.83    145.16 o 
   7   4   1      338.45      316.14     24.05 o 
   8   4   1      136.29      113.06     16.45 o 
   9   4   1        3.93       -2.02     10.46 o 
 -11   5   1       26.24       18.72      9.77 o 
 -10   5   1      254.22      256.74     20.16 o 
  -9   5   1      287.46      307.16     21.53 o 
  -8   5   1        0.04        1.67      3.19 o 
  -7   5   1     3614.52     3440.27     88.29 o 
  -5   5   1     3065.80     2999.57     77.15 o 
  -4   5   1     1398.13     1284.63     35.65 o 
  -3   5   1      603.78      593.64     18.80 o 
  -2   5   1    11662.86    11528.38    229.46 o 
  -1   5   1      563.53      608.64     18.37 o 
   0   5   1      965.38     1074.47     35.12 o 
   1   5   1     7767.53     7606.47    187.30 o 
   2   5   1      118.80      123.85      6.22 o 
   3   5   1      765.28      757.88     19.14 o 
   4   5   1       94.67       82.08     11.40 o 
   5   5   1      199.41      210.87     18.32 o 
   6   5   1      725.12      753.20     40.07 o 
   7   5   1       93.58      110.36     16.08 o 
   8   5   1        0.32        2.13      9.92 o 
 -11   6   1       53.52       48.69     12.08 o 
 -10   6   1      317.30      299.62     22.83 o 
  -9   6   1       14.81       18.36      7.93 o 
  -8   6   1       84.07       90.39      9.90 o 
  -7   6   1     8367.63     7246.16    800.46 o 
  -6   6   1      277.10      255.87     11.80 o 
  -5   6   1      329.94      335.55     13.72 o 
  -4   6   1      260.36      276.73     11.92 o 
  -3   6   1     4325.22     4120.73    142.99 o 
  -2   6   1      111.83      131.74      5.44 o 
  -1   6   1     2807.74     3121.15     78.66 o 
   0   6   1      232.95      263.98      9.17 o 
   1   6   1     1710.24     1707.48     46.26 o 
   2   6   1      538.34      521.60     19.70 o 
   3   6   1      414.62      452.58     16.93 o 
   4   6   1      696.41      680.13     35.38 o 
   5   6   1      190.96      193.27     18.57 o 
   6   6   1      335.72      366.88     27.37 o 
   7   6   1      336.51      350.76     27.91 o 
 -11   7   1      121.55      121.10     16.01 o 
 -10   7   1       76.84       92.58     14.17 o 
  -9   7   1       14.66       18.68      8.44 o 
  -8   7   1       38.54       42.02      5.89 o 
  -7   7   1      225.89      240.29     27.95 o 
  -6   7   1     1105.16     1089.79     54.10 o 
  -5   7   1     2082.23     1944.98     93.55 o 
  -4   7   1      543.55      522.78     18.74 o 
  -3   7   1      157.62      161.08      9.29 o 
  -2   7   1      230.90      221.21     16.97 o 
  -1   7   1      926.05      981.79     28.51 o 
   0   7   1     3128.55     3210.85     67.65 o 
   1   7   1     1059.31     1025.21     69.35 o 
   2   7   1      422.61      401.53     15.73 o 
   3   7   1      257.70      262.43     12.64 o 
   4   7   1       51.37       46.63     11.00 o 
   5   7   1       19.48       33.79     11.25 o 
   6   7   1       45.96       54.49     12.84 o 
   7   7   1        0.10       -3.50     10.46 o 
 -11   8   1       12.10        1.84      8.26 o 
 -10   8   1       13.43       15.07      8.84 o 
  -9   8   1       13.53       15.91      6.62 o 
  -8   8   1       20.38       24.72      5.78 o 
  -7   8   1     1521.41     1539.81     45.41 o 
  -6   8   1      484.32      456.85     18.24 o 
  -5   8   1      138.44      120.74     16.16 o 
  -4   8   1       71.15       71.12      7.13 o 
  -3   8   1      358.46      373.17     15.65 o 
  -2   8   1     2292.24     2291.30    111.89 o 
  -1   8   1      104.02      118.68      7.75 o 
   0   8   1     1002.78     1060.61     25.75 o 
   1   8   1     1139.67     1128.20     27.41 o 
   2   8   1     1489.54     1491.47     42.42 o 
   3   8   1      705.98      738.66     37.65 o 
   4   8   1      313.35      302.76     23.15 o 
   5   8   1      251.21      238.74     22.83 o 
   6   8   1        1.76        4.58      9.52 o 
 -11   9   1        2.07        5.59     10.46 o 
 -10   9   1      206.92      228.39     21.31 o 
  -9   9   1       66.25       82.34     12.66 o 
  -8   9   1      249.83      261.26     20.97 o 
  -7   9   1      266.21      263.87     14.18 o 
  -6   9   1      439.82      453.75     19.05 o 
  -5   9   1        1.15        4.39      4.34 o 
  -4   9   1       57.62       67.13      7.20 o 
  -3   9   1      363.10      403.37     16.86 o 
  -2   9   1       59.29       65.79      7.21 o 
  -1   9   1        7.50        8.71      4.50 o 
   0   9   1     4122.84     3852.01    186.47 o 
   1   9   1       61.93       57.87      6.45 o 
   2   9   1       72.90       60.17     13.13 o 
   3   9   1      136.41      142.78     15.36 o 
   4   9   1     1505.11     1563.55     68.38 o 
   5   9   1       57.27       66.32     13.63 o 
 -10  10   1       18.71       21.47      7.07 o 
  -9  10   1      223.29      261.84     15.68 o 
  -8  10   1      549.30      601.89     24.91 o 
  -7  10   1        4.09        7.39      5.76 o 
  -6  10   1      486.67      472.73     20.35 o 
  -5  10   1      542.32      532.61     49.80 o 
  -4  10   1      560.48      589.18     30.82 o 
  -3  10   1      236.33      244.38     13.94 o 
  -2  10   1      134.28      135.93      9.65 o 
  -1  10   1      966.19      970.39     41.74 o 
   0  10   1     1164.33     1101.14     46.78 o 
   1  10   1      143.36      119.88     12.15 o 
   3  10   1       58.76       55.00     11.18 o 
   4  10   1       42.54       35.49     11.36 o 
  -9  11   1      684.59      739.39     29.62 o 
  -8  11   1      138.87      135.89     12.27 o 
  -7  11   1      536.02      525.90     23.17 o 
  -6  11   1      194.32      222.74     20.38 o 
  -5  11   1        0.25       -5.64      8.08 o 
  -4  11   1      191.27      215.64     14.35 o 
  -3  11   1        0.46        4.30      5.84 o 
  -2  11   1      457.43      479.61     19.95 o 
  -1  11   1        6.33        3.46      5.88 o 
   0  11   1      243.43      255.69     18.10 o 
  -8  12   1        1.82       -6.49      6.49 o 
  -7  12   1      525.20      510.59     23.53 o 
  -6  12   1       25.73       22.02      7.41 o 
  -5  12   1       69.04       78.91      9.88 o 
  -4  12   1      137.93      168.85     14.66 o 
  -3  12   1      148.29      177.95     16.05 o 
  -2  12   1        6.49       13.96      7.65 o 
  -1  12   1      229.93      265.07     20.09 o 
   0  12   1       82.99       72.24     11.32 o 
  -7  13   1        0.25       -4.31      6.09 o 
  -6  13   1        6.41       14.39      7.33 o 
  -5  13   1        5.04        9.78      6.52 o 
  -4  13   1       64.72       77.77     10.37 o 
  -3  13   1       40.67       43.42     10.89 o 
  -2  13   1      301.79      357.43     24.63 o 
  -1  13   1       28.64       44.00     10.42 o 
   3 -14   2        0.16        7.96      6.48 o 
   4 -14   2      138.76      143.44     12.75 o 
   5 -14   2        1.73        0.74      7.02 o 
   1 -13   2      112.92      125.57     20.92 o 
   2 -13   2       21.03       21.32      8.38 o 
   3 -13   2       49.19       55.51      8.64 o 
   4 -13   2       17.20       19.34      7.16 o 
   5 -13   2      847.57      872.75     33.10 o 
   6 -13   2        9.26        5.93      6.44 o 
   7 -13   2        2.91       -3.21      6.24 o 
   8 -13   2       47.48       47.17      9.74 o 
   0 -12   2      269.32      297.78     23.12 o 
   1 -12   2      118.97      143.98     16.63 o 
   2 -12   2       34.68       38.80      7.26 o 
   3 -12   2      485.62      465.33     20.59 o 
   4 -12   2      334.52      374.77     21.62 o 
   5 -12   2     1421.26     1475.92     47.54 o 
   6 -12   2       31.92       22.37      7.43 o 
   7 -12   2       96.29       86.30     14.23 o 
   8 -12   2      467.97      444.24     22.16 o 
   9 -12   2       17.27       16.95     10.06 o 
  -3 -11   2       43.35       46.49     10.39 o 
  -2 -11   2        5.80        2.70      6.74 o 
  -1 -11   2       34.55       46.34     10.82 o 
   0 -11   2      340.77      331.75     15.77 o 
   1 -11   2      222.12      234.31     13.21 o 
   2 -11   2       91.65       98.80      9.29 o 
   3 -11   2     2844.13     2751.96     76.07 o 
   4 -11   2      181.64      162.83     11.81 o 
   5 -11   2      763.84      706.17     27.23 o 
   6 -11   2       10.29       12.79     13.25 o 
   7 -11   2       70.24       86.34     13.09 o 
   8 -11   2       70.39       60.87      9.02 o 
   9 -11   2       11.72       15.47      6.71 o 
  10 -11   2       36.08       27.07      7.83 o 
  -4 -10   2      192.54      190.92     18.10 o 
  -3 -10   2      714.23      691.89     35.92 o 
  -2 -10   2       31.79       28.49      8.37 o 
  -1 -10   2       86.18       89.25      8.34 o 
   0 -10   2      203.28      206.51      9.48 o 
   1 -10   2        3.08        0.39      4.53 o 
   2 -10   2        1.53        3.03      4.31 o 
   3 -10   2       86.82       80.27      9.29 o 
   4 -10   2       66.57       66.36     18.93 o 
   5 -10   2     1332.92     1253.06     39.76 o 
   6 -10   2      218.75      222.44     18.54 o 
   7 -10   2      355.07      374.90     17.78 o 
   8 -10   2       30.27       26.74      6.70 o 
   9 -10   2      362.67      413.38     19.28 o 
  10 -10   2      287.57      340.37     17.72 o 
  -5  -9   2       31.99       33.03     10.78 o 
  -4  -9   2      617.46      607.32     33.47 o 
  -3  -9   2      522.35      499.19     40.36 o 
  -2  -9   2      143.92      167.23     15.04 o 
  -1  -9   2       24.07       25.70      4.03 o 
   0  -9   2      547.18      554.51     16.24 o 
   1  -9   2      253.54      258.11     10.92 o 
   2  -9   2      909.14      866.80     35.02 o 
   3  -9   2      252.91      221.63     26.11 o 
   4  -9   2       56.13       53.62      6.65 o 
   5  -9   2        3.62       -3.50      5.12 o 
   6  -9   2      121.00      130.95     19.42 o 
   7  -9   2        9.85        6.69      5.26 o 
   8  -9   2       32.60       41.16      6.65 o 
   9  -9   2      174.94      181.03     20.00 o 
  10  -9   2      106.65      120.58     10.55 o 
  11  -9   2       38.56       26.90     10.82 o 
  -6  -8   2      106.21      119.55     15.07 o 
  -5  -8   2      520.98      525.52     30.76 o 
  -4  -8   2      972.60     1002.07     46.92 o 
  -3  -8   2       21.40       23.87      6.12 o 
  -2  -8   2      314.62      301.55     42.48 o 
  -1  -8   2     1376.41     1451.27     43.50 o 
   0  -8   2      480.01      472.85     17.55 o 
   1  -8   2      260.34      239.63      9.25 o 
   2  -8   2      266.91      246.51      9.02 o 
   3  -8   2     3072.68     3012.64     63.88 o 
   4  -8   2      535.96      518.50     19.10 o 
   5  -8   2        1.65       -3.93      3.93 o 
   6  -8   2      213.28      201.80     11.18 o 
   7  -8   2     1306.40     1289.32     38.73 o 
   8  -8   2        0.54        0.93      4.17 o 
   9  -8   2      110.06      101.31      8.83 o 
  10  -8   2     1547.91     1580.14     70.94 o 
  11  -8   2      100.79      131.38     17.42 o 
  -7  -7   2       10.88        0.65      8.62 o 
  -6  -7   2      190.59      181.37     17.82 o 
  -5  -7   2      124.08      141.95     15.04 o 
  -4  -7   2        0.26       -7.59      8.55 o 
  -3  -7   2      326.74      325.12     21.31 o 
  -2  -7   2      826.37      873.23     28.22 o 
  -1  -7   2      955.93      910.52     22.52 o 
   0  -7   2       28.48       48.34      5.16 o 
   1  -7   2      270.72      255.22      9.15 o 
   2  -7   2    15291.70    14604.46    291.15 o 
   3  -7   2      286.67      251.42     10.44 o 
   4  -7   2      325.49      339.40     13.72 o 
   5  -7   2      325.63      315.92      9.89 o 
   6  -7   2       26.93       29.53      5.03 o 
   7  -7   2       28.38       22.38      4.67 o 
   8  -7   2      316.15      323.28     14.29 o 
   9  -7   2        6.74        4.71      6.09 o 
  10  -7   2      469.23      505.29     31.09 o 
  11  -7   2        0.90       -1.55      8.94 o 
  -8  -6   2       44.17       59.87     13.63 o 
  -7  -6   2      186.42      181.51     18.50 o 
  -6  -6   2      126.97      128.68     15.04 o 
  -5  -6   2       98.79       94.68      8.54 o 
  -4  -6   2      113.23      106.54      8.75 o 
  -3  -6   2     5711.33     5440.22    196.22 o 
  -2  -6   2       72.91       68.68      4.69 o 
  -1  -6   2     3656.58     3579.34     92.34 o 
   0  -6   2      800.60      739.03     53.13 o 
   1  -6   2     6141.79     5949.17    120.63 o 
   2  -6   2      960.43      938.77     22.32 o 
   3  -6   2     4335.38     4155.11    101.97 o 
   4  -6   2      573.71      556.72     14.25 o 
   5  -6   2      237.52      239.24     10.04 o 
   6  -6   2        9.70       12.50      3.13 o 
   7  -6   2     1088.45     1067.91     31.73 o 
   8  -6   2       15.95       24.11      4.67 o 
   9  -6   2      446.67      422.97     16.86 o 
  10  -6   2       41.19       48.51     10.49 o 
  11  -6   2      314.25      352.16     26.07 o 
  -8  -5   2      102.95       97.52     14.82 o 
  -7  -5   2      223.00      200.16     19.15 o 
  -6  -5   2      542.28      521.60     24.74 o 
  -5  -5   2      354.56      341.21     15.42 o 
  -4  -5   2      126.41      103.40     12.15 o 
  -3  -5   2        0.52       10.16      3.07 o 
  -2  -5   2      326.59      345.77     13.58 o 
  -1  -5   2     7862.03     7356.35    189.59 o 
   0  -5   2        4.39        4.55      1.96 o 
   1  -5   2      586.17      621.59     15.05 o 
   2  -5   2     2863.24     2801.86     57.87 o 
   3  -5   2    13985.69    13696.11    272.02 o 
   4  -5   2     1026.46     1001.78     22.66 o 
   5  -5   2       15.41       15.25      2.47 o 
   6  -5   2       67.56       57.68      4.03 o 
   7  -5   2      728.65      727.46     35.18 o 
   8  -5   2       20.10       32.38      5.04 o 
   9  -5   2       56.22       58.35      9.67 o 
  10  -5   2      384.47      379.75     25.10 o 
  -9  -4   2      433.01      403.74     29.03 o 
  -8  -4   2       55.00       73.79     13.52 o 
  -7  -4   2      225.83      236.34     13.53 o 
  -6  -4   2      571.46      561.28     21.42 o 
  -4  -4   2       63.79       44.70     21.17 o 
  -3  -4   2     4313.75     4218.72     86.42 o 
  -2  -4   2     1100.00     1068.02     28.52 o 
  -1  -4   2     1157.48     1099.25     36.39 o 
   0  -4   2      867.14      885.59     20.03 o 
   1  -4   2    10081.70     9778.52    386.36 o 
   2  -4   2     4057.17     4156.29    100.83 o 
   3  -4   2      433.66      446.23     13.16 o 
   4  -4   2       74.79       77.94      5.12 o 
   5  -4   2      181.21      191.38      6.76 o 
   6  -4   2      489.50      522.81     20.30 o 
   7  -4   2      903.65      900.55     22.78 o 
   8  -4   2      438.06      434.94     13.13 o 
   9  -4   2     1073.19     1122.71     48.29 o 
  -9  -3   2       39.42       50.38     12.44 o 
  -8  -3   2        4.71        4.62      7.97 o 
  -7  -3   2      221.78      231.55     13.02 o 
  -6  -3   2      792.08      837.19     41.26 o 
  -5  -3   2      234.92      159.62     12.37 o 
  -4  -3   2     3451.90     3441.04     90.17 o 
  -3  -3   2     2448.24     2391.35     49.91 o 
  -2  -3   2      180.61      199.46     13.37 o 
  -1  -3   2     2806.68     3066.88     68.12 o 
   0  -3   2     1066.97     1138.26     33.92 o 
   1  -3   2        3.46        4.01      1.81 o 
   2  -3   2       62.66       79.60      8.59 o 
   3  -3   2     1141.74     1137.80     24.44 o 
   4  -3   2    15564.10    14869.40    294.81 o 
   5  -3   2      844.06      778.12     33.03 o 
   7  -3   2      970.23      947.95     26.44 o 
   8  -3   2     2115.96     2078.24     57.52 o 
   9  -3   2       45.74       38.86      6.44 o 
 -10  -2   2      130.87      153.09     18.36 o 
  -9  -2   2        3.98       -0.29      8.94 o 
  -8  -2   2        5.39        6.76      8.02 o 
  -7  -2   2      106.95       78.67     28.69 o 
  -6  -2   2        2.43        6.46      4.51 o 
  -5  -2   2       27.48       36.21      5.54 o 
  -4  -2   2     9398.76     9306.70    274.56 o 
  -3  -2   2      286.08      292.24     11.26 o 
  -2  -2   2        3.99        3.88      2.63 o 
  -1  -2   2      915.02      924.24     19.81 o 
   0  -2   2    13771.29    14560.05    288.98 o 
   1  -2   2        1.40       -1.16      1.16 o 
   2  -2   2      329.91      352.57     10.22 o 
   3  -2   2      235.69      243.61     11.97 o 
   4  -2   2     2910.22     2923.40     74.63 o 
   5  -2   2       78.59       83.27      4.32 o 
   6  -2   2     3222.17     3084.19     63.95 o 
   7  -2   2     2062.87     2057.67     44.42 o 
   8  -2   2      503.65      495.97     18.73 o 
   9  -2   2      112.17      119.16     13.78 o 
  10  -2   2      552.22      584.96     33.00 o 
  11  -2   2        3.11       -4.29      8.94 o 
 -10  -1   2      177.79      177.04     19.73 o 
  -9  -1   2      245.89      211.51     54.24 o 
  -8  -1   2        1.06       -4.46      4.46 o 
  -7  -1   2       13.53        9.22      4.88 o 
  -6  -1   2     3376.06     3405.02    107.13 o 
  -5  -1   2     1942.07     1940.06     78.37 o 
  -4  -1   2      197.05      185.51      9.15 o 
  -3  -1   2    10936.92    10623.55    536.69 o 
  -2  -1   2    10063.05    10622.02    270.50 o 
  -1  -1   2     1085.91     1208.62     24.93 o 
   0  -1   2      144.54      144.08      4.11 o 
   1  -1   2      478.14      529.03     11.69 o 
   2  -1   2       25.61       17.52      1.90 o 
   3  -1   2      261.84      260.72     14.57 o 
   4  -1   2     5289.33     5168.87    103.95 o 
   5  -1   2     4075.72     3982.92     81.13 o 
   6  -1   2      265.98      277.90     12.48 o 
   7  -1   2      121.56      113.90      7.90 o 
   8  -1   2     1942.07     1896.68     75.45 o 
  10  -1   2       33.95       48.47     12.44 o 
  11  -1   2        8.82        8.76     10.82 o 
 -11   0   2      121.52       93.59     16.12 o 
 -10   0   2       48.72       41.61      8.11 o 
  -9   0   2       15.71       13.53      6.33 o 
  -8   0   2      654.85      634.77     23.69 o 
  -7   0   2      208.02      197.66     22.99 o 
  -6   0   2     2531.05     2475.95     66.93 o 
  -5   0   2      756.03      762.49     17.66 o 
  -4   0   2     9699.52     9676.35    192.79 o 
  -3   0   2     7997.05     7959.91    158.51 o 
  -2   0   2      926.76      961.73     23.65 o 
  -1   0   2        6.96        4.27      1.07 o 
   0   0   2    29426.02    31542.34    625.36 o 
   1   0   2     5061.17     5608.12    134.33 o 
   2   0   2       45.54       49.98      2.55 o 
   3   0   2      773.57      787.69     17.30 o 
   4   0   2     5818.89     5913.97    118.59 o 
   5   0   2       32.91       36.15      2.96 o 
   6   0   2      585.13      592.16     15.03 o 
   7   0   2      436.32      409.80     23.23 o 
   9   0   2       82.32       70.61     12.15 o 
  10   0   2       88.63       96.15     14.75 o 
 -10   1   2       33.83       29.23      7.38 o 
  -9   1   2      534.61      558.85     22.48 o 
  -8   1   2      677.08      660.46     48.18 o 
  -7   1   2        1.39        0.71      4.20 o 
  -6   1   2      486.07      507.21     18.20 o 
  -5   1   2     9678.62     9240.05    184.19 o 
  -4   1   2     1671.09     1602.52     46.13 o 
  -3   1   2       12.10       14.80      1.98 o 
  -2   1   2     1930.74     2015.99     41.18 o 
  -1   1   2       75.43       78.14      2.74 o 
   0   1   2     5559.42     5988.60    147.50 o 
   1   1   2     8927.14    10189.54    243.57 o 
   2   1   2     2497.45     2639.66     53.36 o 
   3   1   2     2252.94     2285.85     46.87 o 
   4   1   2      632.51      689.24     16.03 o 
   5   1   2      563.60      571.54     14.28 o 
   6   1   2      196.88      204.59     15.54 o 
   8   1   2       14.83        7.28      7.68 o 
   9   1   2       85.67       75.70     13.27 o 
  10   1   2      200.37      196.12     21.10 o 
 -11   2   2       51.84       73.25     13.63 o 
 -10   2   2        4.87        5.37      7.65 o 
  -9   2   2       40.47       35.24      6.74 o 
  -8   2   2       50.34       59.45      7.19 o 
  -7   2   2        2.14       -4.04      4.08 o 
  -6   2   2     1386.94     1351.67     29.99 o 
  -5   2   2      242.02      248.82     12.16 o 
  -4   2   2      155.86      157.30      5.44 o 
  -3   2   2     5541.14     5759.74    114.98 o 
  -2   2   2      559.37      622.14     30.24 o 
  -1   2   2      181.04      213.53      8.12 o 
   0   2   2        8.26       15.64      5.74 o 
   1   2   2    34364.50    30201.68    846.30 o 
   2   2   2    12635.87    13301.34    263.57 o 
   3   2   2       77.56       68.34      4.59 o 
   4   2   2     1165.16     1193.55     26.34 o 
   5   2   2     4537.11     4708.57    117.05 o 
   7   2   2      492.46      486.29     27.88 o 
   8   2   2        0.13       12.01      8.48 o 
   9   2   2      325.45      342.82     25.97 o 
 -11   3   2      113.78      146.24     17.35 o 
 -10   3   2       89.26       94.05     12.95 o 
  -9   3   2      338.23      360.89     23.15 o 
  -8   3   2      451.33      466.52     26.07 o 
  -7   3   2      544.55      520.15     18.86 o 
  -6   3   2     3656.51     3570.74     73.71 o 
  -5   3   2     1726.73     1602.52     42.57 o 
  -4   3   2      156.21      177.21      5.85 o 
  -3   3   2     2795.01     2635.82    233.33 o 
  -2   3   2     1269.09     1336.48     35.79 o 
  -1   3   2      690.54      752.90     16.67 o 
   0   3   2     8595.48     9128.42    218.60 o 
   1   3   2     6244.97     6428.89    128.64 o 
   2   3   2     1922.61     2037.94     42.52 o 
   3   3   2     3358.97     3402.96     69.76 o 
   4   3   2     1580.40     1551.72     33.86 o 
   5   3   2     4531.22     4667.37    115.98 o 
   6   3   2       49.46       47.89     10.42 o 
   7   3   2     1032.67      954.40     45.58 o 
   8   3   2       11.12       -5.48      7.32 o 
   9   3   2       16.70       -2.63     10.75 o 
 -11   4   2        4.07        3.03      8.04 o 
 -10   4   2       35.75       29.18      9.52 o 
  -9   4   2       18.23       14.75      7.79 o 
  -8   4   2     1511.00     1441.26     61.63 o 
  -7   4   2       59.73       58.33      5.59 o 
  -6   4   2     1437.64     1469.16     40.05 o 
  -5   4   2      504.02      492.17     12.67 o 
  -4   4   2      898.45      864.04     25.16 o 
  -3   4   2     1390.05     1214.12     87.18 o 
  -2   4   2     2124.23     2156.14     93.12 o 
  -1   4   2     6580.20     7094.55    141.89 o 
   0   4   2     1373.97     1397.96     35.10 o 
   1   4   2     1061.34     1098.79     29.86 o 
   2   4   2    15745.10    15192.39    301.78 o 
   3   4   2      186.54      199.58     13.03 o 
   4   4   2       44.41       36.13      5.05 o 
   5   4   2      279.60      318.99     20.99 o 
   6   4   2      315.17      324.47     22.79 o 
   7   4   2      436.69      429.38     28.85 o 
   8   4   2       20.97       11.83     10.57 o 
 -11   5   2       91.15      112.41     15.83 o 
 -10   5   2      185.18      218.37     18.90 o 
  -9   5   2      348.79      366.88     24.24 o 
  -8   5   2      532.36      520.55     28.63 o 
  -7   5   2      126.54      129.64      8.55 o 
  -6   5   2    17173.19    16748.16    598.99 o 
  -5   5   2       48.68       58.12      8.94 o 
  -4   5   2      146.21      141.63     16.63 o 
  -3   5   2     2846.11     2919.14    107.29 o 
  -2   5   2      260.66      264.97      7.96 o 
  -1   5   2     2296.37     2473.07     52.06 o 
   0   5   2     1027.22     1065.32     24.52 o 
   1   5   2     2085.23     2088.76     54.65 o 
   2   5   2     4658.59     4566.03     93.50 o 
   3   5   2      370.06      369.47     14.19 o 
   4   5   2      609.24      668.72     21.93 o 
   5   5   2       24.76       29.00      9.05 o 
   6   5   2      197.53      205.82     19.80 o 
   7   5   2      165.20      158.43     18.90 o 
   8   5   2      190.77      159.33     20.63 o 
 -11   6   2      776.34      846.67     45.33 o 
 -10   6   2       16.45       22.04      9.16 o 
  -9   6   2       31.21       24.49      8.58 o 
  -8   6   2      585.83      622.70     21.51 o 
  -6   6   2     3133.93     3158.92     95.32 o 
  -5   6   2      391.60      390.05     15.24 o 
  -4   6   2      178.77      171.30     17.02 o 
  -3   6   2     2184.73     2154.69     57.63 o 
  -2   6   2       12.50       10.58      2.23 o 
  -1   6   2      235.04      234.57      8.34 o 
   0   6   2        2.33        3.91      2.76 o 
   1   6   2     1549.33     1505.50     34.02 o 
   2   6   2      996.11     1026.57     30.59 o 
   3   6   2      240.45      234.44     12.03 o 
   4   6   2      248.30      240.58     19.76 o 
   5   6   2        7.04        3.79      8.22 o 
   6   6   2      180.10      177.72     19.73 o 
   7   6   2      152.77      136.03     18.43 o 
 -11   7   2       33.08       34.77     11.14 o 
 -10   7   2        4.61       10.03      8.26 o 
  -9   7   2       75.89       64.52     11.18 o 
  -8   7   2     1722.45     1644.99     70.58 o 
  -7   7   2       20.46       24.82      7.36 o 
  -6   7   2     1138.61     1166.37     35.30 o 
  -5   7   2     1595.91     1508.41    132.10 o 
  -4   7   2      910.16      825.19     26.38 o 
  -3   7   2      452.57      446.16     16.74 o 
  -2   7   2       30.42       29.95      5.01 o 
  -1   7   2     9476.89     9791.90    196.98 o 
   0   7   2       20.17       23.38      3.90 o 
   1   7   2       11.87       15.35      3.60 o 
   2   7   2      537.79      567.01     20.46 o 
   3   7   2        9.07        7.18      4.86 o 
   4   7   2      937.34      946.90     46.13 o 
   5   7   2        5.10        4.36      9.99 o 
   6   7   2       15.10       23.80     11.22 o 
 -11   8   2       75.60       75.91     13.88 o 
 -10   8   2       31.15       21.82     10.10 o 
  -9   8   2       60.93       59.25     11.25 o 
  -8   8   2       43.13       50.67      6.89 o 
  -7   8   2      124.49      118.10      9.38 o 
  -6   8   2       49.03       40.45      6.41 o 
  -5   8   2      335.91      325.03     14.94 o 
  -4   8   2        1.43       -1.26      3.87 o 
  -3   8   2        6.92        4.41      4.35 o 
  -2   8   2       47.74       60.84      9.45 o 
  -1   8   2     4125.06     4222.85    108.70 o 
   0   8   2      409.00      407.38     12.97 o 
   1   8   2     1342.75     1311.77     60.14 o 
   2   8   2       50.78       49.68      6.67 o 
   3   8   2       34.08       40.79     10.03 o 
   4   8   2      227.55      214.00     20.23 o 
   5   8   2       48.86       50.67     12.98 o 
   6   8   2        5.43        4.11     10.71 o 
 -10   9   2       22.13       24.70     10.46 o 
  -9   9   2       76.27       88.35      9.31 o 
  -8   9   2      415.04      431.07     19.35 o 
  -7   9   2       50.98       44.62     13.49 o 
  -6   9   2      492.23      473.91     40.70 o 
  -5   9   2      428.57      439.54     18.57 o 
  -4   9   2     1292.34     1383.17     41.69 o 
  -3   9   2      151.95      157.77     10.96 o 
  -2   9   2        3.07        3.54      3.02 o 
  -1   9   2     1135.75     1153.03     35.26 o 
   0   9   2     1141.44     1127.61     47.97 o 
   1   9   2     1706.73     1623.49     64.23 o 
   3   9   2      100.17      111.91     14.64 o 
   4   9   2       77.09       94.60     14.97 o 
   5   9   2       49.00       53.81     13.42 o 
 -10  10   2      139.39      107.90     16.45 o 
  -9  10   2      208.60      236.85     22.68 o 
  -8  10   2      653.56      643.37     33.68 o 
  -7  10   2      205.95      207.62     15.53 o 
  -6  10   2        0.17        0.14      4.50 o 
  -5  10   2       71.36       82.95      9.02 o 
  -4  10   2     1156.38     1196.89     52.73 o 
  -3  10   2      439.20      433.56     26.94 o 
  -2  10   2      102.37       92.72      8.27 o 
  -1  10   2     2177.48     2143.68     82.30 o 
   0  10   2      518.53      515.03     27.63 o 
   1  10   2       58.45       57.52      9.77 o 
  -9  11   2      357.91      375.42     20.23 o 
  -8  11   2       13.25       16.50      7.43 o 
  -7  11   2        9.97        7.00      5.92 o 
  -6  11   2       57.46       56.86     10.96 o 
  -5  11   2       28.51       41.65     10.75 o 
  -4  11   2      104.90      122.16     10.91 o 
  -3  11   2        0.24       -3.68      4.92 o 
  -2  11   2      154.74      166.15     15.65 o 
  -1  11   2       18.23       19.65      7.43 o 
   0  11   2      340.72      355.23     22.18 o 
   1  11   2       30.32       27.44      8.37 o 
  -8  12   2      400.13      425.65     43.98 o 
  -7  12   2      180.52      179.08     13.95 o 
  -6  12   2       25.52       17.60      9.92 o 
  -5  12   2        1.08        1.43      5.69 o 
  -4  12   2       79.41       72.93      9.35 o 
  -3  12   2      178.23      203.22     17.92 o 
  -2  12   2      154.12      161.24     15.94 o 
  -1  12   2      144.32      157.31     15.51 o 
   0  12   2      127.95      111.91     13.52 o 
  -6  13   2       54.33       62.28      9.87 o 
  -5  13   2       21.97       32.07      8.66 o 
  -4  13   2       98.43      127.20     15.40 o 
  -3  13   2       78.45       77.43     13.02 o 
  -2  13   2        5.39       13.16      9.34 o 
   3 -14   3       26.31       31.49      7.97 o 
   4 -14   3      195.99      205.69     31.65 o 
   5 -14   3        3.59        1.56      7.02 o 
   0 -13   3        0.02        3.46      9.09 o 
   1 -13   3       43.71       54.80     12.28 o 
   2 -13   3      201.31      225.65     16.61 o 
   3 -13   3      222.76      228.24     14.88 o 
   4 -13   3        9.91        7.82      6.42 o 
   5 -13   3       78.96       82.30     10.23 o 
   6 -13   3      151.81      169.70     14.01 o 
   7 -13   3        0.43       -6.03      6.03 o 
   8 -13   3       40.87       49.41     10.27 o 
  -1 -12   3       34.11       37.72     11.65 o 
   0 -12   3      730.38      839.86     44.00 o 
   1 -12   3      462.46      487.47     20.86 o 
   2 -12   3       33.14       31.37      6.91 o 
   3 -12   3       48.74       45.86      8.14 o 
   4 -12   3     2825.51     2794.13     78.70 o 
   5 -12   3        0.00        4.40      8.80 o 
   6 -12   3       10.95        6.55     10.30 o 
   7 -12   3      131.07      109.35     11.42 o 
   8 -12   3       83.52       99.23     12.77 o 
   9 -12   3       32.22       31.31      8.68 o 
  -3 -11   3       91.67       93.73     13.09 o 
  -2 -11   3        3.94       10.14      6.85 o 
  -1 -11   3      485.59      526.88     21.60 o 
   0 -11   3      568.02      595.23     25.59 o 
   1 -11   3       26.94       24.60      5.90 o 
   2 -11   3     1370.50     1358.87     41.76 o 
   3 -11   3       23.94       28.91      6.73 o 
   4 -11   3     1117.95     1084.36     36.09 o 
   5 -11   3       27.20       22.49      6.68 o 
   6 -11   3      444.87      424.79     25.84 o 
   7 -11   3       73.96       78.54      9.28 o 
   8 -11   3        2.83       12.73      8.73 o 
   9 -11   3        2.43        8.95      6.04 o 
  10 -11   3       15.19       20.08      7.20 o 
  -4 -10   3        6.99        5.59      7.65 o 
  -3 -10   3        1.10        4.35      5.06 o 
  -2 -10   3       40.33       42.60      6.95 o 
  -1 -10   3      176.50      196.43     14.55 o 
   0 -10   3      164.71      157.69     10.48 o 
   1 -10   3     1292.49     1290.89     31.51 o 
   2 -10   3      113.47       94.52     13.76 o 
   3 -10   3      226.18      210.26     22.72 o 
   4 -10   3      303.80      286.90     14.57 o 
   5 -10   3      651.55      628.81     23.87 o 
   6 -10   3        6.45        3.29      6.98 o 
   7 -10   3        6.42       -0.97      6.20 o 
   8 -10   3       24.78       30.20      6.71 o 
   9 -10   3      280.86      301.00     16.28 o 
  10 -10   3       95.39      108.15     10.53 o 
  -5  -9   3        0.03       -5.09      6.56 o 
  -4  -9   3      414.96      432.37     26.98 o 
  -3  -9   3      521.00      522.11     21.24 o 
  -2  -9   3      440.08      478.55     22.85 o 
  -1  -9   3       73.03       70.52      5.60 o 
   0  -9   3      171.96      168.79     15.65 o 
   1  -9   3       17.53       16.07      3.62 o 
   2  -9   3      151.69      127.44      8.46 o 
   3  -9   3        1.00        1.14      5.21 o 
   4  -9   3      180.09      169.58     10.51 o 
   5  -9   3      222.69      229.51     12.62 o 
   6  -9   3      216.75      242.17     17.27 o 
   7  -9   3     1028.78      972.93     37.34 o 
   8  -9   3       74.77       77.29      8.33 o 
   9  -9   3      187.80      190.10     13.70 o 
  10  -9   3        0.66        3.55      5.55 o 
  -6  -8   3       14.09       12.01      8.66 o 
  -5  -8   3       40.51       37.87      9.88 o 
  -4  -8   3        8.26        1.77      4.59 o 
  -3  -8   3      611.75      592.47     34.68 o 
  -2  -8   3      119.78      117.46      9.15 o 
  -1  -8   3        2.33        8.85      3.48 o 
   0  -8   3     2050.00     1982.05     46.20 o 
   1  -8   3     1258.22     1197.95     46.15 o 
   2  -8   3       58.75       57.24      5.06 o 
   3  -8   3     2627.58     2489.77     53.78 o 
   4  -8   3      131.61      136.52      6.53 o 
   5  -8   3        6.07       -1.88      5.27 o 
   6  -8   3     2897.95     2796.02     74.89 o 
   7  -8   3      452.91      435.56     17.58 o 
   8  -8   3       88.08       80.45      7.93 o 
   9  -8   3      244.46      260.58     13.70 o 
  10  -8   3       29.92       46.77      7.33 o 
  11  -8   3      679.12      720.13     41.69 o 
  -7  -7   3       30.51       18.46      9.74 o 
  -6  -7   3        0.77       -1.88      7.21 o 
  -5  -7   3        3.49       -0.39      2.96 o 
  -4  -7   3      105.43      109.35      9.23 o 
  -3  -7   3      411.67      416.29     28.69 o 
  -2  -7   3    12337.24    12613.25    360.19 o 
  -1  -7   3      185.47      180.93      7.84 o 
   0  -7   3      510.50      478.48     22.72 o 
   1  -7   3     3034.03     2941.46     62.11 o 
   2  -7   3      818.28      806.66     19.93 o 
   3  -7   3     1037.64     1010.97     23.88 o 
   4  -7   3       26.47       17.45      5.54 o 
   5  -7   3     1367.77     1345.93     30.77 o 
   6  -7   3     3151.88     2933.03     62.27 o 
   7  -7   3        2.38       -1.64      4.00 o 
   8  -7   3      850.76      878.61     28.30 o 
   9  -7   3      407.14      435.16     26.65 o 
  10  -7   3        2.94        1.48      7.83 o 
  11  -7   3       37.41       45.98     12.12 o 
  -8  -6   3        6.95       10.57      9.95 o 
  -7  -6   3      409.51      374.74     26.07 o 
  -6  -6   3        8.42       -1.77      4.43 o 
  -5  -6   3        0.83        7.88      5.03 o 
  -4  -6   3     1210.26     1203.48     56.57 o 
  -3  -6   3      292.42      289.93     14.60 o 
  -2  -6   3     5985.12     6014.13    122.85 o 
  -1  -6   3       23.75       24.05      3.16 o 
   0  -6   3     3709.78     3626.78     75.18 o 
   1  -6   3     7120.20     7471.01    184.42 o 
   2  -6   3      279.90      262.73      8.38 o 
   3  -6   3       66.13       50.36      3.52 o 
   4  -6   3     1194.97     1174.96     26.69 o 
   5  -6   3      722.71      686.49     17.20 o 
   6  -6   3      396.84      404.25     11.87 o 
   7  -6   3       14.05        8.14      2.97 o 
   8  -6   3        0.90       -3.12      3.19 o 
   9  -6   3      259.28      262.62     19.73 o 
  10  -6   3      191.02      196.91     18.10 o 
  -8  -5   3       30.97       10.03      9.12 o 
  -7  -5   3      332.65      234.69     41.46 o 
  -6  -5   3       72.77       62.03     17.91 o 
  -5  -5   3      939.80      991.55     32.00 o 
  -4  -5   3     3158.01     3124.02     83.64 o 
  -3  -5   3       82.26       78.68      7.11 o 
  -2  -5   3     4252.54     4235.73     87.06 o 
  -1  -5   3     1561.66     1446.84     31.83 o 
   0  -5   3       15.10       16.16      2.39 o 
   1  -5   3      816.75      797.78     18.59 o 
   2  -5   3     1005.68      994.77     22.50 o 
   3  -5   3      425.05      425.78     11.36 o 
   4  -5   3      132.26      137.45      5.70 o 
   5  -5   3      679.79      665.08     18.80 o 
   6  -5   3       56.69       59.25      4.20 o 
   7  -5   3        0.12        0.97      2.93 o 
   8  -5   3     1078.31     1062.75     38.50 o 
   9  -5   3        2.91        1.36      3.34 o 
  -9  -4   3      329.49      312.53     25.24 o 
  -8  -4   3      114.16      112.99     15.36 o 
  -7  -4   3      107.85       99.87     22.74 o 
  -6  -4   3      622.10      655.78     23.79 o 
  -5  -4   3      441.68      427.49     17.24 o 
  -4  -4   3       79.14       77.03      6.84 o 
  -3  -4   3      143.50      138.74      5.39 o 
  -2  -4   3     6412.24     6391.86    161.43 o 
  -1  -4   3      437.38      456.08     11.61 o 
   0  -4   3     2619.19     2679.17     56.90 o 
   1  -4   3      467.18      462.49     11.45 o 
   2  -4   3     9631.68     9304.44    227.46 o 
   3  -4   3     5945.96     5947.40    146.40 o 
   4  -4   3      706.75      646.16     15.58 o 
   5  -4   3     7878.39     7719.42    190.08 o 
   6  -4   3       20.09       10.03      8.30 o 
   7  -4   3        1.58        0.90      1.37 o 
   8  -4   3       51.64       58.92      6.19 o 
   9  -4   3     1020.45     1093.82     47.60 o 
  10  -4   3        9.51        5.70      7.36 o 
  -9  -3   3       41.57       33.14     11.18 o 
  -8  -3   3        2.79       -4.43      5.11 o 
  -7  -3   3       16.84       28.63      6.46 o 
  -6  -3   3       83.61       85.62      7.79 o 
  -5  -3   3     1583.17     1513.21     43.65 o 
  -4  -3   3       94.53       82.83      6.70 o 
  -3  -3   3      837.99      798.68     19.29 o 
  -2  -3   3      997.16     1009.74     22.28 o 
  -1  -3   3      963.49     1001.51     21.85 o 
   0  -3   3      840.08      922.08     23.20 o 
   1  -3   3      899.99      962.18     20.95 o 
   2  -3   3      108.45      115.24      6.77 o 
   3  -3   3     7749.80     7791.53    187.13 o 
   4  -3   3      440.26      452.04     11.62 o 
   5  -3   3     6774.81     6626.47    133.49 o 
   6  -3   3      138.24      133.29      7.58 o 
   7  -3   3     1276.38     1270.36     29.15 o 
   8  -3   3     2060.63     2100.07     50.89 o 
   9  -3   3      753.40      783.53     37.36 o 
  10  -3   3       50.42       40.32     10.67 o 
  11  -3   3       81.01      120.96     16.37 o 
 -10  -2   3        2.53       -0.54      9.16 o 
  -9  -2   3      458.25      492.88     21.52 o 
  -8  -2   3      740.06      790.36     44.43 o 
  -7  -2   3      110.33      131.39      9.54 o 
  -6  -2   3      410.66      414.32     22.02 o 
  -5  -2   3     2663.97     2635.18     70.73 o 
  -4  -2   3     6188.24     5990.55    151.96 o 
  -3  -2   3      280.06      266.94     10.62 o 
  -2  -2   3     3563.25     3775.00     76.23 o 
  -1  -2   3       69.34       79.46      3.85 o 
   0  -2   3     4750.06     5087.44    101.62 o 
   1  -2   3       45.43       46.93      2.67 o 
   2  -2   3       55.06       59.93      4.61 o 
   3  -2   3     1367.74     1271.59     27.18 o 
   4  -2   3     1277.52     1237.19     26.87 o 
   5  -2   3     1383.13     1353.01     37.06 o 
   6  -2   3     1286.71     1246.18     28.06 o 
   7  -2   3     1560.72     1540.37     34.39 o 
   8  -2   3      488.72      493.61     26.25 o 
   9  -2   3      539.53      506.30     28.49 o 
  11  -2   3       25.48       29.32     11.90 o 
 -10  -1   3      121.66      119.73     11.13 o 
  -9  -1   3       37.08       37.06     12.32 o 
  -8  -1   3      190.27      184.65     11.82 o 
  -7  -1   3      164.37      162.16     19.75 o 
  -6  -1   3     2316.87     2307.66    121.25 o 
  -5  -1   3    12430.30    11847.65    295.78 o 
  -4  -1   3        7.33       11.96      3.22 o 
  -3  -1   3      520.32      499.54     23.86 o 
  -2  -1   3     4228.06     4615.39     92.50 o 
  -1  -1   3     4258.24     4777.93    142.75 o 
   0  -1   3    10283.82    11227.15    222.23 o 
   1  -1   3     2823.88     3020.60     60.86 o 
   2  -1   3       41.04       47.96      8.04 o 
   3  -1   3     5918.27     6084.14    121.69 o 
   4  -1   3     1820.23     1707.71     65.28 o 
   5  -1   3     5677.67     5584.04    112.75 o 
   6  -1   3       18.61       18.11      2.98 o 
   7  -1   3        4.38        2.22      5.70 o 
   8  -1   3        0.99       -5.84      5.84 o 
   9  -1   3      522.73      485.57     28.09 o 
  10  -1   3      514.08      542.01     33.11 o 
 -10   0   3      240.75      264.38     15.60 o 
  -9   0   3       78.90       82.84      9.12 o 
  -8   0   3      984.95      960.42     31.63 o 
  -7   0   3       60.18       70.27      7.22 o 
  -6   0   3     1497.00     1493.55     42.82 o 
  -5   0   3      170.12      153.38     10.93 o 
  -4   0   3    12840.79    12559.45    249.58 o 
  -3   0   3     5710.52     5963.72    141.83 o 
  -2   0   3     1541.66     1698.57     34.93 o 
  -1   0   3       14.59       19.90      2.33 o 
   0   0   3     1542.07     1745.05     38.59 o 
   1   0   3       53.84       57.86      2.46 o 
   2   0   3      676.78      729.88     18.98 o 
   3   0   3     2935.00     3054.66     61.97 o 
   4   0   3     2351.62     2261.56     46.97 o 
   5   0   3        9.58       10.75      2.40 o 
   6   0   3      776.70      807.24     23.81 o 
   7   0   3       23.35       17.45      7.50 o 
   8   0   3       24.89       25.39      8.33 o 
  10   0   3       56.46       45.84     12.87 o 
 -11   1   3       12.29       19.58     10.24 o 
 -10   1   3        1.00       -2.24      7.10 o 
  -9   1   3      235.74      253.19     14.18 o 
  -8   1   3      612.19      576.13     21.68 o 
  -7   1   3       36.15       32.31      6.24 o 
  -6   1   3      171.67      170.14      9.68 o 
  -5   1   3     7281.39     7217.71    144.72 o 
  -4   1   3    13524.55    13603.58    269.63 o 
  -3   1   3      522.02      536.11     28.07 o 
  -2   1   3      106.76      109.91      3.93 o 
  -1   1   3       78.69       75.73      3.52 o 
   0   1   3     3181.74     3411.67     68.35 o 
   1   1   3     7161.72     7871.83    188.77 o 
   2   1   3     4087.09     4234.48    102.94 o 
   3   1   3    12260.80    12446.84    246.85 o 
   4   1   3       41.56       33.74      3.91 o 
   5   1   3      375.25      381.30     13.40 o 
   6   1   3       62.79       63.67      5.79 o 
   7   1   3      202.37      204.12     16.66 o 
   9   1   3        9.98        9.09      9.34 o 
  10   1   3     1145.66     1169.77     57.81 o 
 -11   2   3        0.98        4.58      7.93 o 
 -10   2   3      189.17      203.40     18.68 o 
  -9   2   3      149.19      143.21     14.93 o 
  -8   2   3      182.98      201.04     13.25 o 
  -7   2   3      223.73      218.70     16.77 o 
  -6   2   3      996.43     1008.81     23.09 o 
  -5   2   3      242.80      222.35      7.84 o 
  -4   2   3       24.75       16.52      2.71 o 
  -3   2   3     4831.14     4755.07    170.17 o 
  -2   2   3       27.00       38.67      8.73 o 
  -1   2   3     2181.37     2381.43     48.48 o 
   0   2   3       15.72       18.96      2.59 o 
   1   2   3      788.76      818.66     17.86 o 
   2   2   3    10700.16    10938.07    217.29 o 
   3   2   3     3148.26     3092.25     80.22 o 
   4   2   3      964.68      925.48     26.32 o 
   5   2   3      419.76      440.42     15.58 o 
   6   2   3     1784.90     1711.71     68.92 o 
   8   2   3        0.04       -0.07      7.47 o 
   9   2   3      200.70      177.51     19.62 o 
 -11   3   3      423.62      451.23     30.37 o 
 -10   3   3      122.79      133.69     15.72 o 
  -9   3   3      260.11      239.03     19.26 o 
  -8   3   3        4.98        7.50      7.10 o 
  -7   3   3     1841.84     1834.41     50.77 o 
  -6   3   3      636.01      629.48     15.73 o 
  -5   3   3        2.76        6.96      1.99 o 
  -4   3   3     1134.25     1086.54     23.88 o 
  -3   3   3     9341.88     9328.22    186.38 o 
  -2   3   3     2979.48     3148.78     64.20 o 
  -1   3   3      462.76      490.81     11.62 o 
   0   3   3     1805.34     1876.33     39.07 o 
   1   3   3    11857.38    11584.56    230.15 o 
   2   3   3      606.47      623.62     14.84 o 
   3   3   3     5394.58     5240.66    138.95 o 
   4   3   3      550.50      561.17     18.41 o 
   5   3   3        5.40        0.93      4.72 o 
   7   3   3       30.10       30.44      9.41 o 
   8   3   3       49.09       48.29     12.05 o 
   9   3   3       19.10        0.79     10.67 o 
 -11   4   3      532.77      541.79     33.79 o 
 -10   4   3       18.01       16.48      8.80 o 
  -9   4   3       69.44       82.19     12.19 o 
  -8   4   3      100.25       98.64     12.01 o 
  -7   4   3     3921.87     3879.10     98.75 o 
  -6   4   3       97.32       99.87     14.16 o 
  -5   4   3      893.05      839.56     25.10 o 
  -4   4   3     1133.45     1054.04    108.93 o 
  -3   4   3      387.24      382.17     13.76 o 
  -2   4   3      625.82      624.41     21.31 o 
  -1   4   3     7125.65     7222.97    144.62 o 
   0   4   3      694.38      697.03     16.40 o 
   1   4   3      252.27      249.47      7.78 o 
   2   4   3     1825.95     1940.16     41.27 o 
   3   4   3     8790.48     8980.33    255.12 o 
   4   4   3        0.15       -5.01      5.37 o 
   5   4   3       60.72       45.04      9.16 o 
   6   4   3      221.22      202.79     17.74 o 
   7   4   3      416.09      360.10     25.57 o 
   8   4   3       57.60       52.04     13.70 o 
 -11   5   3       19.41       11.79     10.13 o 
 -10   5   3     1375.27     1342.55     61.71 o 
  -9   5   3     1139.24     1185.21     54.53 o 
  -8   5   3       34.77       22.40      7.79 o 
  -7   5   3      474.71      468.65     17.07 o 
  -6   5   3      123.81      112.01      9.14 o 
  -5   5   3     1396.84     1317.82     37.54 o 
  -4   5   3       28.76       28.21      4.50 o 
  -3   5   3     1497.66     1523.39     42.11 o 
  -2   5   3     5355.27     5730.84    125.75 o 
  -1   5   3       34.83       38.41      3.11 o 
   0   5   3      147.23      139.04      5.89 o 
   1   5   3     6477.12     6293.72    127.17 o 
   2   5   3      337.99      326.14     13.07 o 
   3   5   3       11.76       24.59      4.92 o 
   4   5   3       89.16       91.98      7.40 o 
   5   5   3       51.90       40.86     10.28 o 
   6   5   3        3.92        9.63      9.09 o 
   7   5   3        4.32       -4.18      8.37 o 
   8   5   3      148.80      162.36     20.02 o 
 -11   6   3      146.19      161.89     18.21 o 
 -10   6   3      517.17      514.13     31.56 o 
  -9   6   3       56.10       56.15     10.96 o 
  -8   6   3       79.99       87.80     15.63 o 
  -7   6   3     3217.63     2075.45     77.54 o 
  -6   6   3     1107.45     1116.03     33.75 o 
  -5   6   3       88.34       75.51      8.58 o 
  -4   6   3      532.61      537.82     18.84 o 
  -3   6   3      678.60      708.53     22.89 o 
  -2   6   3      536.48      522.38     18.08 o 
  -1   6   3      166.73      172.50      8.96 o 
   0   6   3     2451.76     2459.65     52.66 o 
   1   6   3      844.15      750.38     24.22 o 
   2   6   3      157.40      154.46     14.50 o 
   3   6   3       63.63       73.47      7.06 o 
   4   6   3      987.99      959.74     44.94 o 
   5   6   3      186.43      206.25     19.08 o 
   6   6   3        6.17       13.09     10.60 o 
   7   6   3      118.55      107.36     17.67 o 
 -11   7   3       10.18       -0.90      8.80 o 
 -10   7   3      189.34      192.22     18.83 o 
  -9   7   3        0.04        3.39      6.92 o 
  -8   7   3       13.76        8.77     10.60 o 
  -7   7   3        1.56        0.11      3.87 o 
  -6   7   3      155.52      163.38     10.23 o 
  -5   7   3      246.05      227.92     13.97 o 
  -4   7   3     2239.69     2409.63     65.19 o 
  -3   7   3       27.50       38.14      5.27 o 
  -2   7   3      408.60      406.55     15.84 o 
  -1   7   3       31.80       29.77      5.51 o 
   0   7   3     6708.63     6769.77    138.21 o 
   1   7   3      361.61      353.49     14.83 o 
   2   7   3        4.27        2.35      4.49 o 
   3   7   3      944.38      926.20     30.03 o 
   4   7   3       75.49       83.99     13.20 o 
   5   7   3       10.84       15.90     10.31 o 
   6   7   3      426.16      417.80     30.55 o 
 -11   8   3        6.47        5.70     10.28 o 
 -10   8   3       79.99      100.44     15.40 o 
  -9   8   3       28.73       26.51      9.56 o 
  -8   8   3       12.72       14.20      5.49 o 
  -7   8   3      126.26      122.18     12.87 o 
  -6   8   3      948.25      916.50     30.29 o 
  -5   8   3     1446.72     1466.18     76.53 o 
  -4   8   3        0.20        3.77      5.14 o 
  -3   8   3     1762.77     1872.11     88.72 o 
  -2   8   3     2303.36     2303.84     62.84 o 
  -1   8   3      112.78      118.56      8.73 o 
   0   8   3       84.52       73.79     10.03 o 
   1   8   3      198.55      224.23     12.12 o 
   2   8   3        0.58        1.27      3.11 o 
   3   8   3      298.16      339.65     24.42 o 
   4   8   3       82.80       82.12     14.82 o 
   5   8   3       87.59      103.79     15.98 o 
 -10   9   3       91.93      106.21     16.45 o 
  -9   9   3       32.53       42.35      7.55 o 
  -8   9   3      165.03      162.57     11.77 o 
  -7   9   3        9.08        5.09      5.21 o 
  -6   9   3        5.72        4.53      7.97 o 
  -5   9   3        7.09       13.97      8.75 o 
  -4   9   3       92.44      107.61     18.55 o 
  -3   9   3     2179.28     2105.96     81.50 o 
  -2   9   3     1498.08     1394.62     57.02 o 
  -1   9   3       54.10       30.26      7.86 o 
   0   9   3     2165.72     2064.12     79.77 o 
   1   9   3      326.35      330.20     21.49 o 
   2   9   3       13.12        9.05      7.14 o 
   3   9   3       22.17       33.14     11.11 o 
   4   9   3        2.70       -5.23      9.16 o 
 -10  10   3       18.32       28.31     12.26 o 
  -9  10   3        0.33       -5.61      5.61 o 
  -8  10   3      437.69      403.03     41.53 o 
  -7  10   3        5.39        6.62      5.31 o 
  -6  10   3      121.75      143.16     11.01 o 
  -5  10   3     2052.42     2231.47     67.42 o 
  -4  10   3        7.14       14.25      8.58 o 
  -3  10   3       89.27      107.80     12.87 o 
  -2  10   3       45.84       29.97      8.69 o 
  -1  10   3      503.96      489.50     27.66 o 
   0  10   3      301.00      315.85     21.28 o 
   1  10   3      103.09       93.48     12.15 o 
  -9  11   3      129.85      121.51     20.79 o 
  -8  11   3       10.51        3.03      7.23 o 
  -7  11   3       24.94       23.72      7.01 o 
  -6  11   3      274.14      308.95     17.01 o 
  -5  11   3      451.25      465.85     20.73 o 
  -4  11   3      104.85      121.74     11.85 o 
  -3  11   3       87.57       91.75     12.66 o 
  -2  11   3      151.80      131.27     13.78 o 
  -1  11   3       45.76       31.56      8.51 o 
   0  11   3      200.02      191.75     16.99 o 
   1  11   3      211.99      228.65     18.57 o 
  -8  12   3       12.45        8.34      7.61 o 
  -7  12   3       27.31       21.10      7.81 o 
  -6  12   3      259.07      290.46     23.23 o 
  -5  12   3      305.91      363.56     18.71 o 
  -4  12   3       73.43       60.15     12.08 o 
  -3  12   3      112.06      125.03     14.57 o 
  -2  12   3        3.42        6.31      7.54 o 
  -1  12   3       64.71       51.28     10.71 o 
   0  12   3       54.09       49.77     10.53 o 
  -5  13   3      114.39      114.76     15.98 o 
  -4  13   3      176.74      166.36     17.49 o 
  -3  13   3      141.08      143.43     16.16 o 
   3 -14   4        7.10        1.02      6.04 o 
   4 -14   4      104.67      112.51     11.69 o 
   5 -14   4       26.40       30.93      8.31 o 
   0 -13   4        8.94        7.36      9.74 o 
   1 -13   4      448.19      467.79     31.45 o 
   2 -13   4      109.50      134.20     19.20 o 
   3 -13   4       81.38       65.80      9.14 o 
   4 -13   4        1.30        5.87      5.73 o 
   5 -13   4      310.91      277.33     16.98 o 
   6 -13   4        0.00       -2.68      7.57 o 
   7 -13   4       10.46        8.75      6.92 o 
  -2 -12   4        1.10        4.88      6.00 o 
  -1 -12   4        2.64       -0.47      8.37 o 
   0 -12   4      728.67      743.03     40.86 o 
   1 -12   4     1313.56     1345.73     42.23 o 
   2 -12   4        0.67       -1.38      4.87 o 
   3 -12   4      136.61      125.52     10.60 o 
   4 -12   4      165.03      151.14     17.80 o 
   5 -12   4      751.77      746.74     28.84 o 
   6 -12   4      116.01      118.92     11.57 o 
   7 -12   4       26.63       19.80      6.87 o 
   8 -12   4       97.29       93.67     11.07 o 
   9 -12   4       30.08       31.01      8.94 o 
  -3 -11   4        0.01        0.97      6.06 o 
  -2 -11   4      228.25      251.39     14.58 o 
  -1 -11   4     1219.13     1268.24     40.64 o 
   0 -11   4     1013.24     1025.30     33.40 o 
   1 -11   4      137.24      150.03     10.64 o 
   2 -11   4      177.93      174.29     11.83 o 
   3 -11   4      878.79      833.31     29.09 o 
   4 -11   4        0.17        0.82      5.20 o 
   5 -11   4       36.29       30.51      8.91 o 
   6 -11   4      170.10      146.76     16.79 o 
   7 -11   4      330.83      353.08     17.98 o 
   8 -11   4        2.97        2.52      5.82 o 
   9 -11   4       37.17       38.76      8.21 o 
  -4 -10   4       51.43       58.32     10.86 o 
  -3 -10   4      100.08      109.84     11.25 o 
  -2 -10   4       99.19      116.77     10.03 o 
  -1 -10   4      790.86      824.17     56.67 o 
   0 -10   4       12.86        9.52      3.75 o 
   1 -10   4       18.08       25.82      5.01 o 
   2 -10   4       94.37       90.82      7.02 o 
   3 -10   4       29.59       28.53      6.11 o 
   4 -10   4      286.97      289.68     14.59 o 
   5 -10   4       36.52       41.51      6.98 o 
   6 -10   4     2253.77     2248.01     63.87 o 
   7 -10   4      358.99      354.93     17.39 o 
   8 -10   4       35.28       39.31      8.98 o 
   9 -10   4       11.51        5.82      6.71 o 
  10 -10   4      365.73      382.15     18.70 o 
  -5  -9   4        2.39       -3.46      7.07 o 
  -4  -9   4       11.24        0.27      5.33 o 
  -3  -9   4       19.06       23.92      6.23 o 
  -2  -9   4      420.66      452.61     19.40 o 
  -1  -9   4       35.72       36.09      4.54 o 
   0  -9   4      612.94      581.25     17.06 o 
   1  -9   4      473.84      513.31     19.11 o 
   2  -9   4      960.28      930.62     23.65 o 
   3  -9   4       40.56       40.11      5.23 o 
   4  -9   4      445.33      435.13     13.57 o 
   5  -9   4      378.20      357.11     15.97 o 
   6  -9   4       41.44       39.30      6.32 o 
   7  -9   4      424.82      399.48     23.04 o 
   8  -9   4      793.42      815.20     28.25 o 
   9  -9   4       67.92       65.65      8.21 o 
  10  -9   4        1.46        7.24      9.34 o 
  -6  -8   4        0.96       -1.33      6.67 o 
  -5  -8   4       34.57       25.96     10.80 o 
  -4  -8   4       57.74       49.24     12.73 o 
  -3  -8   4     1843.58     1874.50     59.38 o 
  -2  -8   4        8.32        2.65      4.85 o 
  -1  -8   4     4329.62     4380.57     91.88 o 
   0  -8   4       51.10       56.88      5.02 o 
   1  -8   4       10.19        8.37      2.87 o 
   2  -8   4      243.39      227.60     10.96 o 
   3  -8   4      663.70      640.16     21.21 o 
   4  -8   4      202.56      188.81      7.90 o 
   5  -8   4        6.99        5.15      3.03 o 
   6  -8   4      663.74      582.43     28.06 o 
   7  -8   4     3290.10     3216.18    143.08 o 
   8  -8   4       20.05       16.18      6.82 o 
   9  -8   4      318.59      326.93     25.48 o 
  10  -8   4      592.51      643.95     24.37 o 
  -7  -7   4       34.51       25.82      9.85 o 
  -6  -7   4      451.31      456.32     20.67 o 
  -5  -7   4      682.16      687.72     33.14 o 
  -4  -7   4       96.75      106.71     10.77 o 
  -3  -7   4     1441.27     1379.17     55.39 o 
  -2  -7   4      489.97      512.55     32.75 o 
  -1  -7   4     4244.87     3979.56    149.15 o 
   0  -7   4        3.78        7.45      4.01 o 
   1  -7   4       30.58       34.27      3.80 o 
   2  -7   4     3548.09     3423.25     71.50 o 
   3  -7   4     1003.29      971.77     26.38 o 
   4  -7   4      746.18      703.12     25.39 o 
   5  -7   4     3474.37     3297.29     88.52 o 
   6  -7   4      347.14      344.59     11.34 o 
   7  -7   4        2.67        3.00      3.09 o 
   8  -7   4      114.97      103.46     11.90 o 
   9  -7   4      104.14      102.03      8.57 o 
  10  -7   4      157.77      164.13     17.60 o 
  -8  -6   4       11.37        2.24      8.84 o 
  -7  -6   4      473.70      513.28     35.38 o 
  -6  -6   4      861.26      842.78     29.84 o 
  -5  -6   4       16.37       17.91      5.80 o 
  -4  -6   4      352.59      370.70     16.77 o 
  -3  -6   4    11339.53    11257.67    353.93 o 
  -2  -6   4       22.30       24.51      4.48 o 
  -1  -6   4     1142.23     1105.41     64.54 o 
   0  -6   4      179.93      176.30      9.38 o 
   1  -6   4      466.73      451.58     15.34 o 
   2  -6   4      621.94      653.35     20.50 o 
   3  -6   4      956.55      946.89     22.28 o 
   4  -6   4     1084.80     1035.34     24.20 o 
   5  -6   4      557.29      513.23     14.09 o 
   6  -6   4      244.22      244.20     12.50 o 
   7  -6   4     1407.73     1410.81     46.37 o 
   8  -6   4       56.83       53.72      5.05 o 
   9  -6   4      123.21      119.31      8.67 o 
  -8  -5   4      116.97      105.70     15.58 o 
  -7  -5   4       77.74       80.04      9.10 o 
  -6  -5   4      250.95      281.39     14.56 o 
  -5  -5   4        7.82       16.05      6.24 o 
  -4  -5   4        9.09        7.25      5.01 o 
  -3  -5   4     1379.29     1266.49     37.63 o 
  -2  -5   4      130.26      134.61      5.82 o 
  -1  -5   4     4728.02     4728.00     96.54 o 
   0  -5   4      383.48      360.56     10.95 o 
   1  -5   4      570.64      578.13     14.42 o 
   2  -5   4     2014.15     2016.11     42.80 o 
   3  -5   4     2683.50     2577.88     66.68 o 
   4  -5   4     6141.24     5500.16    187.17 o 
   5  -5   4       80.01       71.51      5.88 o 
   6  -5   4      725.25      727.55     22.84 o 
   8  -5   4       21.81       19.39      4.63 o 
   9  -5   4       38.33       41.73      7.65 o 
  -9  -4   4       34.07       46.05     11.83 o 
  -8  -4   4       19.81       13.34      6.60 o 
  -7  -4   4      124.56      134.09     10.15 o 
  -6  -4   4      927.84      953.83     31.32 o 
  -5  -4   4       17.25       11.21      4.60 o 
  -4  -4   4      995.11      939.60     34.10 o 
  -3  -4   4     2574.18     2560.26    170.02 o 
  -2  -4   4     1424.34     1359.04     29.82 o 
  -1  -4   4      112.98      131.89      5.21 o 
   0  -4   4      407.59      436.86     11.20 o 
   1  -4   4     2359.44     2441.92     50.66 o 
   2  -4   4     7165.44     7208.23    323.24 o 
   3  -4   4      266.49      258.07      7.95 o 
   4  -4   4      379.38      371.00     24.49 o 
   5  -4   4      163.99      148.27      6.20 o 
   6  -4   4     1879.86     1910.83     41.63 o 
   7  -4   4      741.73      770.42     19.64 o 
   8  -4   4       52.65       62.55      6.56 o 
   9  -4   4      364.55      363.34     22.47 o 
  10  -4   4        2.00        5.59      7.68 o 
  -9  -3   4       83.81      105.64     10.63 o 
  -8  -3   4        1.19        0.77      7.74 o 
  -7  -3   4      690.20      697.35     25.26 o 
  -6  -3   4       74.43       84.30      7.95 o 
  -5  -3   4      848.81      810.47     26.42 o 
  -4  -3   4     1305.47     1318.26     38.24 o 
  -3  -3   4     3354.03     3273.70    113.86 o 
  -2  -3   4       22.54       25.31      2.13 o 
  -1  -3   4      195.99      194.46      6.31 o 
   0  -3   4     6056.45     6416.93    128.37 o 
   1  -3   4    17446.47    18169.98    359.46 o 
   2  -3   4     2599.30     2661.31     54.81 o 
   3  -3   4      314.26      318.77      8.92 o 
   4  -3   4    22511.41    21529.58    599.95 o 
   5  -3   4      941.50      904.08     21.31 o 
   6  -3   4        0.57        0.36      2.43 o 
   7  -3   4       36.15       30.76      3.75 o 
   8  -3   4      177.22      170.25      9.52 o 
   9  -3   4       71.20       78.62     11.32 o 
  10  -3   4        2.21       -6.46      6.46 o 
  11  -3   4        0.62       -7.43      7.43 o 
 -10  -2   4        0.04       -4.22      5.93 o 
  -9  -2   4      318.45      301.13     18.37 o 
  -8  -2   4       30.56       32.96      9.48 o 
  -7  -2   4      612.99      544.51     34.86 o 
  -6  -2   4       85.87      103.99      8.10 o 
  -5  -2   4      264.97      265.78     12.49 o 
  -4  -2   4    11095.50    10472.87    336.46 o 
  -3  -2   4      988.65      958.44     27.77 o 
  -2  -2   4     1577.14     1718.72     75.07 o 
  -1  -2   4    10204.04    10698.61    283.43 o 
   0  -2   4    11891.74    12051.96    238.78 o 
   1  -2   4       69.15       65.45      3.35 o 
   2  -2   4     4813.67     4962.02    104.80 o 
   3  -2   4      967.70      935.49     25.31 o 
   4  -2   4    10223.36    10049.96    200.33 o 
   5  -2   4      176.78      172.35      6.56 o 
   6  -2   4     2869.60     2963.01     77.55 o 
   7  -2   4       19.91       20.09      6.82 o 
   8  -2   4      407.54      384.23     23.01 o 
   9  -2   4        3.29        7.97      7.32 o 
  10  -2   4       66.41       56.69     12.01 o 
 -10  -1   4       59.84       59.34      8.62 o 
  -9  -1   4     3505.23     3556.10    186.92 o 
  -8  -1   4       28.89       24.19      6.00 o 
  -7  -1   4      202.95      191.02     11.18 o 
  -6  -1   4      250.58      233.24     11.71 o 
  -5  -1   4     5519.55     5149.58    166.22 o 
  -4  -1   4     3964.51     4157.79    123.92 o 
  -3  -1   4      758.13      823.74     18.35 o 
  -2  -1   4      660.33      744.36     16.55 o 
  -1  -1   4    12932.91    13238.58    262.06 o 
   0  -1   4    12070.88    13009.13    257.24 o 
   1  -1   4     8201.68     8739.98    173.54 o 
   2  -1   4     8476.86     8848.94    176.08 o 
   3  -1   4      175.34      172.49      5.62 o 
   4  -1   4     1287.34     1244.94     33.79 o 
   5  -1   4     3742.68     3636.50     74.58 o 
   6  -1   4      246.94      275.67     11.21 o 
   7  -1   4       18.39        5.55      5.43 o 
   8  -1   4       24.58       29.10      8.11 o 
   9  -1   4      206.51      200.26     17.96 o 
  10  -1   4        7.63       18.18      9.45 o 
 -10   0   4        5.62        8.15     11.31 o 
  -9   0   4      236.41      216.89     13.43 o 
  -8   0   4      101.62      121.86     14.79 o 
  -7   0   4      711.55      702.20     23.99 o 
  -6   0   4     1791.58     1819.81     50.52 o 
  -5   0   4       22.13       15.47      6.64 o 
  -4   0   4      774.96      777.79     17.71 o 
  -3   0   4    13666.15    13321.79    465.87 o 
  -2   0   4     6144.87     6470.84    128.94 o 
  -1   0   4      109.45      120.34      5.68 o 
   0   0   4       63.74       65.07      3.15 o 
   1   0   4     2872.07     3107.00     81.28 o 
   2   0   4     1713.07     1682.26     34.94 o 
   3   0   4      642.93      632.46     14.65 o 
   4   0   4     1177.42     1106.30     24.41 o 
   5   0   4      472.67      482.30     16.99 o 
   6   0   4      465.48      451.02     15.63 o 
   7   0   4      134.59      137.26     13.42 o 
   8   0   4      138.47      132.54     13.88 o 
   9   0   4      336.48      362.98     25.03 o 
  10   0   4        1.62       -9.48      9.48 o 
 -11   1   4        3.13        4.04      8.91 o 
 -10   1   4        9.48        6.53      7.93 o 
  -9   1   4     1349.67     1371.22     42.20 o 
  -8   1   4      380.60      386.29     18.27 o 
  -7   1   4      142.12      152.17      9.40 o 
  -6   1   4      192.27      179.52      9.33 o 
  -5   1   4     4452.92     4526.81     91.73 o 
  -4   1   4      267.18      283.01      8.19 o 
  -3   1   4       49.31       48.72      3.18 o 
  -2   1   4     6575.21     7008.86    139.64 o 
  -1   1   4      128.51      132.96      5.90 o 
   0   1   4     5868.14     6157.87    122.79 o 
   1   1   4    12568.21    13273.97    317.22 o 
   2   1   4     1954.65     2100.07     57.63 o 
   3   1   4     1183.26     1209.51     32.41 o 
   4   1   4      236.24      256.89     21.78 o 
   5   1   4      822.10      807.82     23.99 o 
   6   1   4     2760.56     2624.66     67.81 o 
   7   1   4        1.37       -4.98      6.02 o 
   8   1   4       21.88       14.93      8.37 o 
 -11   2   4       25.52       37.43     11.68 o 
 -10   2   4       78.95       64.01     12.23 o 
  -9   2   4      553.78      548.61     31.27 o 
  -8   2   4       46.58       49.66      9.20 o 
  -7   2   4       19.44       10.51      4.17 o 
  -6   2   4       14.79       11.05      3.67 o 
  -5   2   4      722.22      745.99     22.72 o 
  -4   2   4     2216.40     2130.07     67.18 o 
  -3   2   4     1012.70      990.32     21.81 o 
  -2   2   4     2771.29     2735.73     55.76 o 
  -1   2   4      618.92      646.91     14.63 o 
   0   2   4      355.19      331.17      8.59 o 
   1   2   4     1111.01     1209.95     31.94 o 
   2   2   4     9413.05     9495.65    228.68 o 
   3   2   4     1241.36     1309.67     35.26 o 
   4   2   4      127.01      136.56      9.65 o 
   5   2   4       27.74       33.57      5.06 o 
   6   2   4     1418.97     1399.32     58.68 o 
   7   2   4      244.79      243.58     19.26 o 
   9   2   4      664.71      713.74     39.85 o 
 -11   3   4       31.69       28.20     11.43 o 
 -10   3   4      597.21      722.07     39.13 o 
  -9   3   4      202.83      205.31     17.89 o 
  -8   3   4      542.18      486.90     27.84 o 
  -7   3   4      374.43      352.09     21.78 o 
  -6   3   4     1753.91     1758.94     47.00 o 
  -5   3   4       68.47       63.36      3.68 o 
  -4   3   4      734.36      711.64     26.72 o 
  -3   3   4     1307.05     1327.21     31.80 o 
  -2   3   4     7080.50     7237.14    144.76 o 
  -1   3   4     2081.05     2142.74     44.51 o 
   0   3   4     9286.33     9654.23    192.06 o 
   1   3   4     6148.06     6167.36    123.85 o 
   2   3   4     3533.48     3539.61     88.23 o 
   3   3   4      128.97      132.21     13.76 o 
   4   3   4      799.51      766.75     23.70 o 
   5   3   4      110.60      117.63      8.30 o 
   6   3   4        6.16       -3.61      6.60 o 
   8   3   4       23.00       23.55      9.99 o 
 -11   4   4      342.16      383.07     28.49 o 
 -10   4   4      206.68      209.03     20.30 o 
  -9   4   4      250.16      251.19     20.48 o 
  -8   4   4      197.58      226.16     18.28 o 
  -7   4   4       89.58       87.68      6.62 o 
  -6   4   4        1.86       -4.98      5.50 o 
  -5   4   4      236.72      242.96     11.09 o 
  -4   4   4     2815.38     2739.30     82.42 o 
  -3   4   4      522.57      499.51     18.57 o 
  -2   4   4     2018.84     1993.03     41.95 o 
  -1   4   4     5164.43     5375.44    108.45 o 
   0   4   4     4471.28     4482.94     90.98 o 
   1   4   4        9.98       14.22      3.38 o 
   2   4   4     4527.23     4365.01    108.48 o 
   3   4   4      907.87      908.65     27.21 o 
   4   4   4        7.13       15.86      7.34 o 
   5   4   4       31.61       30.71     12.50 o 
   6   4   4      103.32      110.54     14.39 o 
   7   4   4        4.34        4.11      8.55 o 
   8   4   4       90.64       88.00     15.47 o 
 -11   5   4        7.19       -8.48      8.48 o 
 -10   5   4      188.15      183.13     18.83 o 
  -9   5   4      915.04      891.65     44.54 o 
  -8   5   4      443.77      420.61     26.07 o 
  -7   5   4      241.72      235.49     11.55 o 
  -6   5   4     3885.87     3835.96    172.57 o 
  -5   5   4       71.22       68.92      7.66 o 
  -4   5   4      229.49      229.13     10.70 o 
  -3   5   4     1040.02     1075.84     31.59 o 
  -2   5   4     2643.44     2758.42     71.68 o 
  -1   5   4      181.40      186.94      6.69 o 
   0   5   4      575.54      619.82     15.68 o 
   1   5   4        1.31        6.39      3.69 o 
   2   5   4     1793.26     1791.38     48.13 o 
   3   5   4      388.33      386.79     21.28 o 
   4   5   4      188.15      183.01     11.10 o 
   5   5   4      682.02      787.39     38.99 o 
   6   5   4       74.24       78.29     13.74 o 
   7   5   4      265.40      279.21     24.92 o 
 -11   6   4     1149.39     1295.13     62.75 o 
 -10   6   4       23.16       20.48     10.39 o 
  -9   6   4      126.33      121.43     14.46 o 
  -8   6   4        0.00       -1.19      6.31 o 
  -7   6   4       46.43       50.17      9.43 o 
  -6   6   4      141.41      149.61     10.22 o 
  -5   6   4      460.35      419.41     43.28 o 
  -4   6   4     1624.68     1591.00     75.46 o 
  -3   6   4      156.98      178.15     13.36 o 
  -2   6   4        8.61       14.59      4.58 o 
  -1   6   4     2107.64     2182.77     46.97 o 
   0   6   4      113.55      102.01      9.77 o 
   1   6   4      458.14      444.13     18.25 o 
   2   6   4      214.23      231.02     11.63 o 
   3   6   4      389.21      350.80     15.01 o 
   4   6   4      911.37      921.83     29.76 o 
   5   6   4      987.59     1012.28     49.12 o 
   6   6   4        5.88       -2.31      9.77 o 
   7   6   4      238.06      294.39     26.47 o 
 -11   7   4      169.30      187.24     20.38 o 
 -10   7   4        4.27       -4.51      7.65 o 
  -9   7   4       51.11       61.09     11.68 o 
  -8   7   4        0.34       -0.10      4.03 o 
  -7   7   4      242.56      230.95     12.55 o 
  -6   7   4       26.50       36.04      5.86 o 
  -5   7   4     1346.71     1426.89     49.07 o 
  -4   7   4     4423.21     4492.13    115.72 o 
  -3   7   4      937.39      982.37     30.38 o 
  -2   7   4      140.16      142.01     13.58 o 
  -1   7   4     2076.45     1948.60     78.26 o 
   0   7   4        0.31       11.47      5.09 o 
   1   7   4       65.61       64.10      7.00 o 
   2   7   4       15.91        9.47      5.81 o 
   3   7   4     1742.17     1780.61     50.85 o 
   4   7   4      872.39      853.45     43.49 o 
   5   7   4       25.15       37.15     12.59 o 
   6   7   4       67.83       55.47     14.86 o 
 -10   8   4      115.54      131.71     17.27 o 
  -9   8   4      139.85      113.17     14.86 o 
  -8   8   4       53.20       55.08     14.30 o 
  -7   8   4       13.48       19.57      5.82 o 
  -6   8   4     1192.88     1214.58     56.51 o 
  -5   8   4     1642.99     1607.77     47.06 o 
  -4   8   4      375.68      347.85     15.45 o 
  -3   8   4       72.79       77.09     18.18 o 
  -2   8   4      457.06      472.37     26.18 o 
  -1   8   4     1801.73     1725.95     68.74 o 
   0   8   4       35.24       20.63      8.29 o 
   1   8   4       88.63       82.37     12.08 o 
   2   8   4       25.18       22.89     11.20 o 
   3   8   4       11.37        9.58      6.15 o 
   4   8   4      240.15      224.79     21.71 o 
   5   8   4       61.09       50.24     14.32 o 
 -10   9   4       10.06       10.42     10.57 o 
  -9   9   4      101.72       99.38     10.12 o 
  -8   9   4        0.82       -0.17      6.67 o 
  -7   9   4       49.95       51.02     16.17 o 
  -6   9   4     1154.19     1188.53     72.92 o 
  -5   9   4       49.63       68.04      9.34 o 
  -4   9   4     2414.60     2454.94     67.82 o 
  -3   9   4        3.16        2.72      4.69 o 
  -2   9   4      170.81      172.93     15.76 o 
  -1   9   4       25.52       13.99      7.03 o 
   0   9   4      308.46      316.35     21.93 o 
   1   9   4      125.43       94.02     12.69 o 
   2   9   4       16.05       23.80      8.84 o 
   4   9   4      132.65      120.02     17.67 o 
  -9  10   4      186.80      211.23     14.68 o 
  -8  10   4       25.06       19.13      6.62 o 
  -7  10   4        0.48       -0.81      5.39 o 
  -6  10   4       11.58       15.73      6.23 o 
  -5  10   4       68.50       68.46      8.37 o 
  -4  10   4     1473.89     1558.53     64.75 o 
  -3  10   4       98.07       95.93     12.66 o 
  -2  10   4        6.94        3.79      6.67 o 
  -1  10   4      122.74      112.16     12.98 o 
   0  10   4      213.61      200.37     17.53 o 
   1  10   4       77.96       81.43     12.26 o 
  -8  11   4        0.28        7.15      6.54 o 
  -7  11   4        3.02       -1.99      5.28 o 
  -6  11   4      228.98      242.02     26.29 o 
  -5  11   4       35.46       38.87      7.43 o 
  -4  11   4       78.92       75.55     11.94 o 
  -3  11   4       68.35       78.76     11.76 o 
  -2  11   4       75.80       71.59     11.76 o 
  -1  11   4       57.28       71.15     11.83 o 
   0  11   4       51.95       63.83     11.97 o 
   1  11   4      271.65      262.33     21.06 o 
  -7  12   4      428.05      465.75     22.57 o 
  -6  12   4        4.76        4.96      6.26 o 
  -5  12   4       22.15       23.80      9.95 o 
  -4  12   4       61.03       75.52     12.98 o 
  -3  12   4       86.72       91.57     13.27 o 
  -2  12   4      111.82      117.60     14.64 o 
  -1  12   4       15.20       23.30      9.30 o 
   3 -14   5       13.70       12.56      7.30 o 
   4 -14   5        6.09        5.40      7.07 o 
   5 -14   5        2.82        2.88      6.88 o 
   0 -13   5      163.57      183.67     20.30 o 
   1 -13   5      101.77      117.10     16.63 o 
   2 -13   5      195.55      201.81     13.75 o 
   3 -13   5      149.92      144.11     11.83 o 
   4 -13   5        0.82        6.16      7.59 o 
   5 -13   5      202.67      198.41     14.19 o 
   6 -13   5        1.58        6.16      6.46 o 
   7 -13   5       68.68       79.20     10.83 o 
  -2 -12   5      310.12      314.98     17.29 o 
  -1 -12   5      142.76      165.55     14.82 o 
   0 -12   5      645.73      716.41     40.46 o 
   1 -12   5      921.51      939.15     32.29 o 
   2 -12   5        0.24       10.01      5.29 o 
   3 -12   5        5.38        6.87      5.70 o 
   4 -12   5       92.04       83.61      9.50 o 
   5 -12   5       21.81       19.89      6.70 o 
   6 -12   5        4.62        7.09      6.11 o 
   7 -12   5       61.66       68.48      9.54 o 
   8 -12   5      441.51      416.50     20.88 o 
  -3 -11   5       15.65       17.39      6.79 o 
  -2 -11   5        6.28        4.16      7.09 o 
  -1 -11   5      454.02      453.77     20.32 o 
   0 -11   5      922.40     1038.81     69.04 o 
   1 -11   5       87.32       78.83      8.20 o 
   2 -11   5      151.98      144.00     35.56 o 
   3 -11   5        1.17        5.56      4.83 o 
   4 -11   5       73.69       82.39      8.79 o 
   5 -11   5      260.56      231.20     13.67 o 
   6 -11   5       54.23       53.51      8.01 o 
   7 -11   5      337.83      321.97     26.25 o 
   8 -11   5       80.87       86.51     10.10 o 
   9 -11   5        0.93        2.38      6.10 o 
  -4 -10   5        5.96        3.95      5.92 o 
  -3 -10   5      179.21      153.85     12.08 o 
  -2 -10   5       40.76       55.48      7.91 o 
  -1 -10   5      324.80      312.74     15.94 o 
   0 -10   5       25.43       27.10      4.60 o 
   1 -10   5     1010.44      964.62     69.44 o 
   2 -10   5      377.27      377.83     13.13 o 
   3 -10   5        2.07       -0.29      3.22 o 
   4 -10   5      169.10      151.80     10.73 o 
   5 -10   5      805.25      827.50     28.87 o 
   6 -10   5      540.43      490.24     20.67 o 
   7 -10   5      247.12      250.95     14.38 o 
   8 -10   5       33.16       42.96      9.34 o 
   9 -10   5       22.26       19.51      6.30 o 
  10 -10   5      104.14       97.12     12.77 o 
  -5  -9   5        1.56        5.94      5.83 o 
  -4  -9   5       62.18       57.05      8.40 o 
  -3  -9   5        0.24       -4.42      4.93 o 
  -2  -9   5     1215.54     1195.37     38.67 o 
  -1  -9   5        4.67        2.80      4.77 o 
   0  -9   5       16.11       12.23      4.01 o 
   1  -9   5        6.22        8.26      7.45 o 
   2  -9   5     1056.06     1021.72     31.87 o 
   3  -9   5        0.36       -2.82      2.82 o 
   4  -9   5     1394.53     1355.23     32.23 o 
   5  -9   5     1724.97     1629.01     47.52 o 
   6  -9   5      431.42      403.60     17.56 o 
   7  -9   5      502.68      503.92     20.56 o 
   8  -9   5      395.33      410.99     23.77 o 
   9  -9   5      143.21      149.38     15.69 o 
  10  -9   5       18.10       15.08      6.37 o 
  -6  -8   5       48.46       48.51      8.22 o 
  -5  -8   5       78.27       73.70      9.30 o 
  -4  -8   5      466.58      468.91     20.30 o 
  -3  -8   5      763.75      794.62     28.36 o 
  -2  -8   5       51.22       64.47     10.01 o 
  -1  -8   5       69.96       68.93      5.40 o 
   0  -8   5       23.45       29.95      4.09 o 
   1  -8   5      443.98      468.25     14.09 o 
   2  -8   5     1937.36     1864.85     51.55 o 
   3  -8   5     1037.59      965.21     23.82 o 
   4  -8   5      698.37      693.91     18.52 o 
   5  -8   5       76.22       75.98      5.46 o 
   6  -8   5     2346.98     2245.63     49.84 o 
   7  -8   5      512.83      478.68     25.06 o 
   8  -8   5      174.31      185.97     11.62 o 
   9  -8   5       11.74       15.37      5.46 o 
  10  -8   5       33.89       42.51      7.28 o 
  -7  -7   5        6.54        5.19      7.75 o 
  -6  -7   5     1081.44     1071.45     36.66 o 
  -5  -7   5      852.55      861.92     30.61 o 
  -4  -7   5      513.72      482.34     20.27 o 
  -3  -7   5        8.33        9.28      5.23 o 
  -2  -7   5     7561.11     7180.19    184.24 o 
  -1  -7   5       41.78       41.67      4.26 o 
   0  -7   5        9.81        4.22      2.81 o 
   1  -7   5      591.72      584.52     15.79 o 
   2  -7   5     3960.79     3823.67     79.50 o 
   3  -7   5        2.17        0.88      1.21 o 
   4  -7   5      770.06      762.80     19.49 o 
   5  -7   5      500.30      467.56     13.79 o 
   6  -7   5     3358.72     3283.09    125.06 o 
   7  -7   5       50.67       59.66      9.73 o 
   8  -7   5      352.13      372.94     21.15 o 
   9  -7   5       46.94       53.77      7.59 o 
  10  -7   5        0.60       -0.07      6.56 o 
  -8  -6   5       15.71       27.34     10.57 o 
  -7  -6   5     1129.41     1135.27     38.47 o 
  -6  -6   5      682.30      674.78     25.83 o 
  -5  -6   5        9.71       12.20      6.02 o 
  -4  -6   5      433.35      434.20     20.81 o 
  -3  -6   5       11.88        5.36      4.98 o 
  -2  -6   5     4493.46     4442.84    174.25 o 
  -1  -6   5       76.68       68.86      4.56 o 
   0  -6   5       80.53       87.50      7.54 o 
   1  -6   5       22.34       23.13      3.20 o 
   2  -6   5        6.78        8.05      2.34 o 
   3  -6   5      615.42      570.62     15.09 o 
   4  -6   5       10.44        6.55      2.30 o 
   5  -6   5     2454.50     2394.61     63.71 o 
   6  -6   5        9.54        2.54      2.63 o 
   7  -6   5      431.77      426.01     16.62 o 
   8  -6   5        0.16        1.91      2.64 o 
   9  -6   5      116.41      125.32     12.41 o 
  -8  -5   5      135.38      139.48     12.26 o 
  -7  -5   5      536.70      555.79     23.55 o 
  -6  -5   5      242.60      252.60     13.76 o 
  -5  -5   5     1753.54     1653.50     48.83 o 
  -4  -5   5     1497.44     1445.19     70.78 o 
  -3  -5   5        3.20       -0.58      3.99 o 
  -2  -5   5     1121.69     1072.45     41.27 o 
  -1  -5   5     2956.63     3016.66     63.03 o 
   0  -5   5     1684.17     1814.33     42.91 o 
   1  -5   5      481.42      453.20     12.12 o 
   2  -5   5     1488.65     1424.32     31.42 o 
   3  -5   5     3613.89     3604.13     74.53 o 
   4  -5   5      609.45      606.92     15.78 o 
   5  -5   5     1024.77     1010.86     28.70 o 
   6  -5   5      193.98      191.18      7.87 o 
   7  -5   5      663.88      662.63     17.94 o 
   8  -5   5      586.02      585.85     16.88 o 
   9  -5   5      172.82      200.77     16.59 o 
  10  -5   5        2.05        3.14      6.96 o 
  -9  -4   5       78.93       83.86     10.33 o 
  -8  -4   5      363.95      391.59     18.63 o 
  -7  -4   5       58.40       49.51     11.52 o 
  -6  -4   5       19.08       14.04      5.54 o 
  -5  -4   5        9.27       19.22      6.13 o 
  -4  -4   5      195.65      187.93     26.11 o 
  -3  -4   5        0.69       -1.59      3.10 o 
  -2  -4   5      109.84      100.08      7.21 o 
  -1  -4   5     8370.83     8362.57    167.43 o 
   0  -4   5      895.55      921.69     20.98 o 
   1  -4   5     1828.51     1948.54     41.18 o 
   2  -4   5      356.65      346.71      9.81 o 
   3  -4   5     7352.89     6810.19    137.26 o 
   4  -4   5       17.94       19.49      2.96 o 
   5  -4   5     3250.01     3162.42     66.20 o 
   6  -4   5       30.95       30.17      3.62 o 
   7  -4   5       56.60       55.59      5.35 o 
   8  -4   5        0.28        4.65      3.83 o 
   9  -4   5      142.31      119.62     12.69 o 
  10  -4   5        1.68        5.23      7.65 o 
  -9  -3   5       68.07       85.98     15.20 o 
  -8  -3   5       13.20        7.58     12.21 o 
  -7  -3   5      163.58      159.27     14.84 o 
  -6  -3   5       11.03        5.71      4.72 o 
  -5  -3   5     1343.10     1358.82     45.21 o 
  -4  -3   5       63.66       62.23      6.14 o 
  -3  -3   5      173.27      173.12      5.75 o 
  -2  -3   5     1853.77     1951.02     41.05 o 
  -1  -3   5      239.65      245.28      7.19 o 
   0  -3   5    11603.72    11583.22    230.27 o 
   1  -3   5     3518.12     3598.88     73.31 o 
   2  -3   5       19.42       26.02      2.57 o 
   3  -3   5       38.60       40.34      3.20 o 
   4  -3   5      311.56      305.42      9.34 o 
   5  -3   5     3913.19     3862.25     79.74 o 
   6  -3   5        0.76       -0.55      2.49 o 
   7  -3   5        2.61        1.23      3.57 o 
   8  -3   5      506.02      497.68     17.83 o 
   9  -3   5       15.54       16.77      7.54 o 
  10  -3   5      111.53      111.22     14.50 o 
 -10  -2   5      129.82      136.21     14.34 o 
  -9  -2   5       70.28       65.78     10.44 o 
  -8  -2   5     4394.94     4318.39    146.94 o 
  -7  -2   5       36.56       38.19      9.20 o 
  -6  -2   5      221.51      212.81     11.52 o 
  -5  -2   5      941.22      910.80     28.52 o 
  -4  -2   5      257.14      251.72     15.99 o 
  -3  -2   5     1664.44     1719.03     55.43 o 
  -2  -2   5       54.83       53.33      3.71 o 
  -1  -2   5     4668.37     4808.99    135.42 o 
   0  -2   5    23283.01    24075.18    475.70 o 
   1  -2   5      749.10      822.26     26.16 o 
   2  -2   5     2761.12     2775.39     57.02 o 
   3  -2   5    10176.90     9825.45    196.00 o 
   4  -2   5     1102.84     1042.05     23.68 o 
   5  -2   5       77.22       77.23     11.31 o 
   6  -2   5     1360.54     1300.04     52.65 o 
   7  -2   5      260.20      265.97     11.70 o 
   8  -2   5        1.02       -1.73      5.59 o 
   9  -2   5        1.46       -4.69      6.49 o 
  10  -2   5       36.10       45.66     11.47 o 
 -10  -1   5      209.10      208.46     14.27 o 
  -9  -1   5        5.37       10.54     14.14 o 
  -8  -1   5     2035.50     1907.27     55.50 o 
  -7  -1   5      299.43      289.35     13.86 o 
  -6  -1   5      516.39      513.18     18.83 o 
  -5  -1   5     4851.81     4601.07    187.89 o 
  -4  -1   5     1115.74     1060.01     23.67 o 
  -3  -1   5     3848.65     3975.76     80.41 o 
  -2  -1   5     1834.91     1845.22     38.37 o 
  -1  -1   5     2535.40     2619.71     64.43 o 
   0  -1   5     1116.46     1155.38     24.73 o 
   1  -1   5      198.53      210.12      6.21 o 
   2  -1   5      454.00      443.24     10.90 o 
   3  -1   5     1032.14      982.10     29.09 o 
   4  -1   5     1233.02     1194.55     32.49 o 
   5  -1   5      212.43      203.69      9.38 o 
   6  -1   5     1393.76     1299.84     36.16 o 
   7  -1   5      564.14      494.46     17.39 o 
   8  -1   5       13.59        6.28      6.96 o 
   9  -1   5       21.35       -3.79      7.10 o 
  10  -1   5      848.88      863.19     44.79 o 
 -10   0   5      896.65      932.47     47.64 o 
  -9   0   5       52.54       41.75      7.50 o 
  -8   0   5     1044.68     1074.14     34.13 o 
  -7   0   5      346.48      369.47     36.59 o 
  -6   0   5      696.38      708.02     23.05 o 
  -5   0   5      143.01      133.46      7.77 o 
  -4   0   5      440.30      426.71     22.98 o 
  -3   0   5     3746.18     3839.96    105.30 o 
  -2   0   5       95.35      103.40      4.20 o 
  -1   0   5       20.89       21.67      2.60 o 
   0   0   5     8452.86     9123.06    181.36 o 
   1   0   5      623.35      686.50     15.54 o 
   2   0   5     2824.46     2846.41     58.14 o 
   3   0   5      731.01      769.35     17.39 o 
   4   0   5      691.55      673.88     20.27 o 
   5   0   5     3071.67     2981.18    118.58 o 
   6   0   5       47.65       39.37      5.32 o 
   7   0   5      631.93      595.48     20.30 o 
   8   0   5      174.29      189.62     16.84 o 
   9   0   5        0.18       11.07      8.62 o 
 -11   1   5       17.57       17.20     10.31 o 
 -10   1   5      219.73      207.08     19.08 o 
  -9   1   5       86.27       82.69     12.55 o 
  -8   1   5     1129.47     1105.13     34.40 o 
  -7   1   5       65.77       60.87      6.36 o 
  -6   1   5       99.39      107.13      7.11 o 
  -5   1   5      184.92      204.09      6.89 o 
  -4   1   5     2504.67     2443.20     51.03 o 
  -3   1   5     7532.83     7683.95    153.30 o 
  -2   1   5      784.13      794.17     25.43 o 
  -1   1   5     7386.11     7706.33    153.54 o 
   0   1   5       52.72       49.97      4.09 o 
   1   1   5     2302.29     2314.82     47.55 o 
   2   1   5       32.03       33.02      3.66 o 
   3   1   5     1781.97     1899.92     69.86 o 
   4   1   5      355.94      368.26     13.48 o 
   5   1   5       13.05       11.96      4.08 o 
   6   1   5        7.59        5.73      4.22 o 
   7   1   5     2557.90     2476.26     96.72 o 
   8   1   5       64.65       89.66     13.38 o 
   9   1   5      120.91       98.27     14.71 o 
 -11   2   5        7.52       -6.35      9.02 o 
 -10   2   5      187.76      193.38     18.72 o 
  -9   2   5       72.53       93.37     13.13 o 
  -8   2   5      229.79      253.78     18.90 o 
  -7   2   5      367.69      350.15     21.75 o 
  -6   2   5     1622.63     1590.54     43.75 o 
  -5   2   5       76.01       71.51      4.09 o 
  -4   2   5      139.24      131.62      5.30 o 
  -3   2   5     2362.46     2399.03     49.79 o 
  -2   2   5     1163.93     1119.61     24.42 o 
  -1   2   5     9142.55     9116.31    181.40 o 
   0   2   5     1130.39     1101.98     23.94 o 
   1   2   5     1305.56     1437.05     37.76 o 
   2   2   5     4479.53     4544.69    111.95 o 
   3   2   5     1714.61     1709.24     45.28 o 
   4   2   5        3.42       -1.28      3.50 o 
   5   2   5     1883.11     1814.81     65.51 o 
   6   2   5       34.34       35.13      5.85 o 
   7   2   5       30.03       26.07      8.94 o 
   8   2   5        0.72       -7.36      8.19 o 
   9   2   5      253.03      244.77     22.76 o 
 -11   3   5      225.16      253.24     23.55 o 
 -10   3   5      574.84      585.25     34.51 o 
  -9   3   5      332.68      278.77     21.28 o 
  -8   3   5       44.20       43.67      9.81 o 
  -7   3   5        6.88        6.89      6.38 o 
  -6   3   5     1811.35     1872.41     65.04 o 
  -5   3   5      817.79      751.05     42.18 o 
  -4   3   5       35.62       33.53      3.61 o 
  -3   3   5    20134.71    20034.80    396.68 o 
  -2   3   5     2868.80     2819.49     57.96 o 
  -1   3   5        0.98        3.82      1.77 o 
   0   3   5       40.93       43.93      2.90 o 
   1   3   5     7326.37     7307.01    177.41 o 
   2   3   5     1653.20     1780.28     47.02 o 
   3   3   5      444.03      424.85     15.50 o 
   4   3   5       76.74       73.10      6.63 o 
   5   3   5     1261.13     1271.39     37.34 o 
   6   3   5      114.30      112.95     13.24 o 
   7   3   5      485.70      438.65     27.66 o 
   8   3   5       84.99       90.63     14.75 o 
 -11   4   5      609.09      640.53     38.77 o 
 -10   4   5       37.73       26.00     10.93 o 
  -9   4   5       16.47        9.63      8.55 o 
  -8   4   5       58.90       76.85     11.83 o 
  -7   4   5      197.30      183.28     15.72 o 
  -6   4   5      467.10      467.70     17.09 o 
  -5   4   5       21.24       17.33      8.98 o 
  -4   4   5      879.14      921.11     28.04 o 
  -3   4   5     2535.16     2692.76     80.01 o 
  -2   4   5      965.83      944.24     21.43 o 
  -1   4   5     2021.73     2063.64     46.56 o 
   0   4   5      377.71      410.02     11.01 o 
   1   4   5      598.43      607.46     19.22 o 
   2   4   5       77.35       63.95      6.25 o 
   3   4   5       81.39       81.61      7.02 o 
   4   4   5      968.92      985.18     39.27 o 
   5   4   5        6.98       -1.23      4.99 o 
   7   4   5       13.96       26.83     10.21 o 
   8   4   5      125.92      123.09     17.38 o 
 -11   5   5        0.40       -9.41      9.41 o 
 -10   5   5      870.84      880.83     46.38 o 
  -9   5   5       32.43       37.11     10.24 o 
  -8   5   5       18.18       15.40      8.26 o 
  -7   5   5        3.28       -0.57      3.72 o 
  -6   5   5      299.71      281.47     13.18 o 
  -5   5   5        5.52        7.68      6.46 o 
  -4   5   5       16.78       16.15      4.05 o 
  -3   5   5     2587.92     2514.03     66.61 o 
  -2   5   5     5092.43     5281.72    209.23 o 
  -1   5   5        0.88        2.08      2.23 o 
   0   5   5      793.22      811.94     29.52 o 
   1   5   5      318.09      318.47     13.02 o 
   2   5   5      258.02      242.95     11.72 o 
   3   5   5      113.66      133.05     10.19 o 
   4   5   5       11.23       14.86      9.00 o 
   5   5   5      569.66      641.69     34.41 o 
   6   5   5      558.36      557.69     33.29 o 
   7   5   5      162.97      148.58     18.75 o 
 -11   6   5       52.98       50.56     13.45 o 
 -10   6   5      780.69      797.16     43.13 o 
  -9   6   5       24.19       31.70      9.81 o 
  -8   6   5      236.89      213.39     17.96 o 
  -7   6   5       12.81        5.96      4.54 o 
  -6   6   5      788.19      723.85     51.75 o 
  -5   6   5      203.24      211.31     27.01 o 
  -4   6   5       22.27       33.37     11.36 o 
  -3   6   5     1871.15     1947.06     53.54 o 
  -2   6   5      422.40      471.99     30.28 o 
  -1   6   5        1.81       -1.04      3.80 o 
   0   6   5        2.61        1.01      4.40 o 
   1   6   5      460.01      480.80     17.42 o 
   2   6   5      401.60      382.39     22.50 o 
   3   6   5       31.78       43.53      6.72 o 
   4   6   5     3233.63     3381.22     88.68 o 
   5   6   5      659.41      683.02     37.15 o 
   6   6   5      143.55      136.21     18.07 o 
 -10   7   5       15.06       17.02     10.24 o 
  -9   7   5      294.89      296.70     23.44 o 
  -8   7   5       66.06       81.52      8.20 o 
  -7   7   5      725.04      667.62     39.44 o 
  -6   7   5      108.59      124.45      9.22 o 
  -5   7   5      726.26      786.26     68.58 o 
  -4   7   5     1923.67     2000.57     55.72 o 
  -3   7   5      811.86      797.55     29.75 o 
  -2   7   5      401.39      446.87     26.72 o 
  -1   7   5     1308.82     1274.29     53.81 o 
   0   7   5      841.73      809.49     38.30 o 
   1   7   5      507.98      509.42     19.09 o 
   2   7   5      233.90      253.96     18.86 o 
   3   7   5     1551.83     1514.14     44.71 o 
   4   7   5      684.22      755.07     40.21 o 
   5   7   5        7.68        7.28      9.56 o 
 -10   8   5       90.79       96.00     15.18 o 
  -9   8   5      842.91      859.59     45.19 o 
  -8   8   5       10.38       11.97      5.72 o 
  -7   8   5       16.62       12.51      5.44 o 
  -6   8   5      548.63      572.21     30.26 o 
  -5   8   5     3778.94     3938.95    142.92 o 
  -4   8   5      226.09      238.78     12.91 o 
  -3   8   5      406.18      457.75     26.02 o 
  -2   8   5        6.77        9.92      7.68 o 
  -1   8   5       27.91       23.48      8.87 o 
   0   8   5      391.00      372.18     24.20 o 
   1   8   5       46.62       26.00      9.23 o 
   2   8   5      348.82      318.59     22.83 o 
   3   8   5      195.64      206.31     15.98 o 
   4   8   5       11.46       19.33     11.14 o 
 -10   9   5      107.86      137.55     18.28 o 
  -9   9   5       23.71       22.65     10.49 o 
  -8   9   5      136.55      147.14     11.53 o 
  -7   9   5      268.10      251.06     14.47 o 
  -6   9   5        1.01        0.74      4.84 o 
  -5   9   5       67.87       80.79     13.79 o 
  -4   9   5       70.77       85.96      8.71 o 
  -3   9   5     1221.45     1220.84     53.34 o 
  -2   9   5       74.21       63.04     10.57 o 
  -1   9   5       13.28        2.31      6.64 o 
   0   9   5      204.57      203.94     18.36 o 
   1   9   5      209.60      190.63     18.07 o 
   2   9   5      194.00      190.89     18.43 o 
  -9  10   5       97.22       93.92     18.30 o 
  -8  10   5      396.59      430.49     20.58 o 
  -7  10   5       60.50       64.81      9.74 o 
  -6  10   5        1.35       -2.51      5.01 o 
  -5  10   5      973.79     1046.55     34.87 o 
  -4  10   5       78.64       85.18     12.41 o 
  -3  10   5        1.88        9.27      7.72 o 
  -2  10   5        0.28        1.05      6.82 o 
  -1  10   5        0.08        5.16      6.96 o 
   0  10   5       99.70       85.18     13.20 o 
   1  10   5       18.75       21.35      9.30 o 
   2  10   5      114.33      115.59     15.18 o 
  -8  11   5       11.24       17.77      6.74 o 
  -7  11   5        0.66       -0.80      5.22 o 
  -6  11   5      107.52      103.41     10.56 o 
  -5  11   5      166.92      184.50     17.67 o 
  -4  11   5       19.83        5.23      7.00 o 
  -3  11   5        0.89       -5.23      6.28 o 
  -2  11   5      424.73      472.26     28.78 o 
  -1  11   5       54.90       52.15     10.86 o 
   0  11   5      111.22      106.17     14.17 o 
  -6  12   5      221.64      276.11     22.90 o 
  -5  12   5       89.62       82.05     13.56 o 
  -4  12   5      131.75      124.35     15.47 o 
  -3  12   5      339.90      324.68     24.20 o 
  -2  12   5       94.02       68.09     12.98 o 
   0 -13   6        1.12        1.77      9.56 o 
   1 -13   6      147.12      172.49     19.15 o 
   2 -13   6        8.99       21.61      6.85 o 
   3 -13   6       72.49       83.78      9.76 o 
   4 -13   6        0.63        8.80      7.61 o 
   5 -13   6        2.49        5.42     12.57 o 
   6 -13   6        3.03        7.96      8.69 o 
   7 -13   6       75.56       66.91     10.24 o 
  -2 -12   6       98.81      108.60     11.01 o 
  -1 -12   6       91.58      107.73     10.75 o 
   0 -12   6      257.81      280.92     17.87 o 
   1 -12   6      134.23      154.62     11.46 o 
   2 -12   6      144.50      152.62     11.54 o 
   3 -12   6      103.60      106.04     15.63 o 
   4 -12   6      213.35      207.89     13.49 o 
   5 -12   6        0.05        2.68      5.27 o 
   6 -12   6      395.87      379.74     18.97 o 
   7 -12   6        0.69       -0.27     10.15 o 
   8 -12   6       58.34       54.38      9.29 o 
  -3 -11   6        0.48       -3.04      5.52 o 
  -2 -11   6      120.45      128.29     15.35 o 
  -1 -11   6      173.80      190.63     13.25 o 
   0 -11   6      767.63      794.40     29.07 o 
   1 -11   6      145.10      133.97     10.82 o 
   2 -11   6       68.62       62.59      6.77 o 
   3 -11   6      385.05      385.90     18.48 o 
   4 -11   6       20.23       20.35      6.05 o 
   5 -11   6       52.02       54.12     13.90 o 
   6 -11   6        1.01       -2.37      4.83 o 
   7 -11   6      341.57      342.64     27.82 o 
   8 -11   6       14.92        0.74     14.03 o 
   9 -11   6        3.54        2.65      5.69 o 
  -4 -10   6       46.17       42.49      8.16 o 
  -3 -10   6       23.37       25.79      7.15 o 
  -2 -10   6       58.97       71.71     12.10 o 
  -1 -10   6      192.53      208.04     13.37 o 
   0 -10   6      106.10      101.35      9.46 o 
   1 -10   6       69.23       65.14     11.53 o 
   2 -10   6      214.71      189.58     26.18 o 
   3 -10   6      564.01      536.49     16.45 o 
   4 -10   6       38.20       31.70      4.52 o 
   5 -10   6      574.39      549.34     26.62 o 
   6 -10   6     1439.95     1437.47     44.39 o 
   7 -10   6      461.82      480.64     20.69 o 
   8 -10   6        2.53       -1.30      4.91 o 
   9 -10   6       52.92       54.95      8.52 o 
  -5  -9   6      122.35      119.32     18.88 o 
  -4  -9   6       90.92       96.00     13.61 o 
  -3  -9   6       44.83       47.36      7.89 o 
  -2  -9   6      455.51      469.16     20.31 o 
  -1  -9   6       27.61       32.85      6.80 o 
   0  -9   6        0.35       -1.00      3.19 o 
   1  -9   6     2984.94     2886.11     62.82 o 
   2  -9   6      584.97      595.81     17.58 o 
   3  -9   6      104.40       89.34     24.65 o 
   4  -9   6        0.40       -0.13      2.98 o 
   5  -9   6     1260.48     1208.03     29.73 o 
   6  -9   6      618.89      607.70     22.82 o 
   7  -9   6      131.36      122.91     13.16 o 
   8  -9   6      206.90      185.05     12.41 o 
   9  -9   6       65.43       71.58     12.64 o 
  10  -9   6       21.78       24.49      8.48 o 
  -6  -8   6        7.72       15.93     11.14 o 
  -5  -8   6      209.77      177.60     12.84 o 
  -4  -8   6       30.79       28.84      6.98 o 
  -3  -8   6      590.39      583.52     23.26 o 
  -2  -8   6       11.45       11.83      5.66 o 
  -1  -8   6      191.55      184.10     12.58 o 
   0  -8   6        5.48        6.78      3.35 o 
   1  -8   6      843.32      819.58     21.17 o 
   2  -8   6      206.35      188.21      8.28 o 
   3  -8   6     5762.96     5640.62    116.19 o 
   4  -8   6       92.19       97.05      8.06 o 
   5  -8   6       91.38       85.60      5.89 o 
   6  -8   6      438.06      383.79     13.03 o 
   7  -8   6     1612.63     1604.28     37.83 o 
   8  -8   6       61.67       67.63      7.89 o 
   9  -8   6       55.39       50.17      9.23 o 
  10  -8   6       16.07       11.00      7.79 o 
  -7  -7   6       46.00       45.44     11.27 o 
  -6  -7   6      827.95      823.85     30.60 o 
  -5  -7   6     1155.79     1189.63     44.70 o 
  -4  -7   6       12.86       15.05      5.89 o 
  -3  -7   6        7.50       14.04     22.09 o 
  -2  -7   6      943.22      858.73     83.40 o 
  -1  -7   6     1654.62     1725.09     39.11 o 
   0  -7   6      580.86      579.72     16.01 o 
   1  -7   6     1972.31     1941.90     62.80 o 
   2  -7   6     2903.10     2786.82     59.37 o 
   3  -7   6      615.44      583.94     16.04 o 
   4  -7   6      642.92      624.95     16.92 o 
   5  -7   6     1504.88     1430.11     41.28 o 
   6  -7   6        2.22        0.48      1.57 o 
   7  -7   6       60.59       55.81      6.65 o 
   8  -7   6        5.08        3.30      5.57 o 
   9  -7   6        1.38        6.92      7.00 o 
  10  -7   6      102.26      101.74     12.55 o 
  -8  -6   6        9.90        6.30      6.74 o 
  -7  -6   6      908.07      870.22     40.63 o 
  -6  -6   6     1911.90     1771.48     85.81 o 
  -5  -6   6       37.72       41.57      7.10 o 
  -4  -6   6       83.31       96.50      8.73 o 
  -3  -6   6     1481.88     1456.04     67.49 o 
  -2  -6   6      303.49      283.36     17.11 o 
  -1  -6   6       12.15        9.60      2.95 o 
   0  -6   6      669.56      697.59     17.80 o 
   1  -6   6     3005.09     2998.17     63.06 o 
   2  -6   6       24.49       23.45      3.24 o 
   3  -6   6      764.15      743.64     18.76 o 
   4  -6   6       13.28       13.31      3.02 o 
   5  -6   6        2.18        1.41      2.92 o 
   6  -6   6       66.57       58.37      5.00 o 
   7  -6   6      145.50      141.94      9.23 o 
   8  -6   6     2279.81     2265.62    103.72 o 
   9  -6   6      122.52      120.28      9.01 o 
  -8  -5   6      346.31      361.31     18.55 o 
  -7  -5   6      770.99      781.18     28.80 o 
  -6  -5   6        1.59        1.81      5.15 o 
  -5  -5   6        6.80       15.98      5.29 o 
  -4  -5   6       15.86       12.52      5.14 o 
  -3  -5   6      200.37      186.76     11.13 o 
  -2  -5   6       15.49       11.20      2.49 o 
  -1  -5   6      879.15      927.98     22.01 o 
   0  -5   6     6670.25     6619.67    133.59 o 
   1  -5   6     3955.96     4095.39     84.20 o 
   2  -5   6      671.06      626.10     15.90 o 
   3  -5   6      188.42      193.45      7.32 o 
   4  -5   6     6407.16     6172.84    125.68 o 
   5  -5   6        5.65        7.65      2.99 o 
   6  -5   6       53.51       46.01      4.54 o 
   7  -5   6      228.50      225.71      9.50 o 
   8  -5   6     1362.22     1436.11     41.08 o 
   9  -5   6        4.48       11.29      5.01 o 
  10  -5   6      427.66      470.24     28.38 o 
  -9  -4   6       12.12        7.07      6.76 o 
  -8  -4   6        2.31        0.73      5.90 o 
  -7  -4   6       15.80       11.08      5.80 o 
  -6  -4   6      586.94      612.75     23.15 o 
  -5  -4   6     1522.22     1525.77     45.06 o 
  -4  -4   6      686.86      684.30     23.40 o 
  -3  -4   6      484.25      454.31     18.00 o 
  -2  -4   6     3836.29     3988.57     81.87 o 
  -1  -4   6     5972.61     5737.07    116.04 o 
   0  -4   6      300.66      273.68      8.38 o 
   1  -4   6     1743.71     1696.98     36.55 o 
   2  -4   6     3696.94     3632.31     74.76 o 
   3  -4   6       49.20       47.84      3.74 o 
   4  -4   6      785.86      762.59     27.05 o 
   5  -4   6       78.95       72.59      4.93 o 
   6  -4   6        3.91        8.78      3.64 o 
   7  -4   6      117.84      129.21     14.71 o 
   8  -4   6      324.26      330.64     14.34 o 
   9  -4   6      522.03      551.02     30.19 o 
  10  -4   6      102.28       98.31     13.63 o 
  -9  -3   6      501.78      506.50     22.37 o 
  -8  -3   6        6.70        5.85      7.18 o 
  -7  -3   6      780.84      763.41     27.09 o 
  -6  -3   6        0.40       -1.27      4.36 o 
  -5  -3   6       76.82       80.41      7.37 o 
  -4  -3   6      200.29      215.89     11.10 o 
  -3  -3   6      377.01      359.32      9.90 o 
  -2  -3   6     2277.69     2286.37     64.18 o 
  -1  -3   6     1039.83     1095.20     24.31 o 
   0  -3   6     2602.32     2554.55     82.71 o 
   1  -3   6    14807.74    15010.91    297.78 o 
   2  -3   6     1854.10     1851.26     39.45 o 
   3  -3   6      697.68      672.76     16.48 o 
   4  -3   6     3568.18     3531.87    101.15 o 
   5  -3   6      656.37      647.66     16.73 o 
   6  -3   6      103.69       99.10      7.25 o 
   7  -3   6       71.28       81.85     11.13 o 
   8  -3   6      411.69      412.01     17.96 o 
   9  -3   6       70.67       76.46     11.79 o 
  10  -3   6       60.37       56.26     11.22 o 
 -10  -2   6       10.06        6.23      6.41 o 
  -9  -2   6       49.95       34.08     13.94 o 
  -8  -2   6        0.01        2.32      5.62 o 
  -7  -2   6      758.28      753.61     37.74 o 
  -6  -2   6      259.61      252.59     12.38 o 
  -5  -2   6      961.17      916.26     28.62 o 
  -4  -2   6     2828.90     2643.98     70.17 o 
  -3  -2   6      300.38      319.71      8.91 o 
  -2  -2   6      526.41      536.74     13.12 o 
  -1  -2   6     9558.35     9282.66    184.90 o 
   0  -2   6      115.75      115.29      5.99 o 
   1  -2   6      269.65      295.43      8.36 o 
   2  -2   6       77.01       85.39      4.30 o 
   3  -2   6      774.86      773.09     18.25 o 
   4  -2   6     1992.09     1954.15     41.83 o 
   5  -2   6      178.49      170.08     12.98 o 
   6  -2   6       27.46       23.25      4.63 o 
   7  -2   6       19.89       13.57      4.45 o 
   8  -2   6       75.44       64.72      7.70 o 
   9  -2   6       62.72       55.83     10.71 o 
  10  -2   6        0.14       -4.08      8.69 o 
 -10  -1   6        0.45       -6.24      7.83 o 
  -9  -1   6     3021.00     3123.13     86.41 o 
  -8  -1   6       41.08       48.74      7.36 o 
  -7  -1   6       20.92       21.81      5.40 o 
  -6  -1   6        0.63       -0.71      3.76 o 
  -5  -1   6      159.41      164.62      9.15 o 
  -4  -1   6       27.01       18.13      3.54 o 
  -3  -1   6      583.93      591.59     14.30 o 
  -2  -1   6     1508.75     1500.10     38.77 o 
  -1  -1   6     8012.23     8289.26    206.17 o 
   0  -1   6      247.51      267.65      7.60 o 
   1  -1   6     5471.63     5596.04    112.43 o 
   2  -1   6      553.72      587.41     14.06 o 
   3  -1   6      344.97      317.86      8.92 o 
   4  -1   6      201.48      199.25     11.54 o 
   5  -1   6     1335.00     1223.38     34.29 o 
   6  -1   6     4554.37     4377.42    109.59 o 
   7  -1   6      276.73      267.22     12.47 o 
   8  -1   6       33.81       37.04      9.09 o 
   9  -1   6      108.32       96.65     13.92 o 
  10  -1   6        4.07        6.85     10.35 o 
 -10   0   6        0.08       -7.50      7.50 o 
  -9   0   6      671.54      652.11     36.35 o 
  -8   0   6        8.78        4.50      4.60 o 
  -7   0   6      170.44      171.75     18.70 o 
  -6   0   6      115.08      119.47      8.44 o 
  -5   0   6      254.91      273.86     21.46 o 
  -4   0   6      328.35      290.28      8.68 o 
  -3   0   6      361.19      369.93      9.99 o 
  -2   0   6     8993.84     8771.74    406.90 o 
  -1   0   6      439.18      420.40     10.71 o 
   0   0   6       10.80       12.80      2.51 o 
   1   0   6     1549.42     1603.88     33.93 o 
   2   0   6       43.52       52.41      3.48 o 
   3   0   6       41.31       36.03      4.08 o 
   4   0   6     1367.78     1369.97     37.45 o 
   5   0   6     1179.36     1170.47     33.38 o 
   6   0   6     1285.89     1290.85     36.76 o 
   7   0   6      149.05      154.69      9.72 o 
   8   0   6      850.31      770.51     38.95 o 
   9   0   6      457.67      500.82     30.83 o 
 -10   1   6        3.22        3.57      8.26 o 
  -9   1   6      421.36      411.02     26.80 o 
  -8   1   6     1689.61     1531.17     66.07 o 
  -7   1   6      255.51      268.93     12.47 o 
  -6   1   6       10.76        7.13      3.49 o 
  -5   1   6      576.02      563.63     17.06 o 
  -4   1   6     3209.07     3168.34     65.41 o 
  -3   1   6       30.35       32.58      2.78 o 
  -2   1   6      260.81      239.27      7.75 o 
  -1   1   6     1655.93     1666.10     35.24 o 
   0   1   6      611.93      610.76     14.40 o 
   1   1   6     2136.40     2046.21     42.64 o 
   2   1   6     2435.32     2336.44     59.67 o 
   3   1   6      684.62      631.20     19.75 o 
   4   1   6     2379.85     2372.17     61.56 o 
   5   1   6        0.98        5.78      4.22 o 
   6   1   6     2129.63     2042.22     55.08 o 
   7   1   6        2.51       15.07      7.90 o 
   8   1   6      107.16      111.83     14.71 o 
   9   1   6       20.89       14.53     11.07 o 
 -11   2   6       15.78        7.25      9.99 o 
 -10   2   6       61.54       48.94     12.41 o 
  -9   2   6      167.03      174.33     17.64 o 
  -8   2   6      195.99      215.37     17.92 o 
  -7   2   6       23.64       36.93      8.48 o 
  -6   2   6       93.00      100.01     11.65 o 
  -5   2   6     1868.82     1686.11    105.56 o 
  -4   2   6     4526.06     4466.25     91.13 o 
  -3   2   6       18.12       16.34      2.80 o 
  -2   2   6    15886.66    15478.54    306.71 o 
  -1   2   6      756.61      752.22     17.37 o 
   0   2   6       20.10       14.97      4.35 o 
   1   2   6       10.55        2.99      9.02 o 
   2   2   6      102.54      123.27      7.68 o 
   3   2   6       10.20       14.32      3.99 o 
   4   2   6        8.92        4.08      3.76 o 
   5   2   6        9.35       10.10      4.82 o 
   6   2   6     2502.91     2441.17     65.18 o 
   7   2   6       27.45       19.40      8.87 o 
   8   2   6      152.40      146.02     16.63 o 
 -11   3   6        0.16       -8.01      9.59 o 
 -10   3   6      414.72      468.80     30.58 o 
  -9   3   6        0.23       -4.00      6.64 o 
  -8   3   6      376.22      383.36     24.99 o 
  -7   3   6     2556.74     2596.57    102.60 o 
  -6   3   6        6.64        4.47      3.94 o 
  -5   3   6      142.89      135.94      9.25 o 
  -4   3   6      432.60      432.96     13.79 o 
  -3   3   6     1688.78     1665.13     35.75 o 
  -2   3   6     7049.55     6922.42    138.87 o 
  -1   3   6     1706.18     1703.83     36.45 o 
   0   3   6      149.05      173.32      6.16 o 
   1   3   6      136.09      126.21     11.65 o 
   2   3   6      385.54      399.29     14.58 o 
   3   3   6       99.03      103.92      7.22 o 
   4   3   6      120.64      135.36      9.01 o 
   5   3   6      638.74      614.79     21.63 o 
   6   3   6        4.59        1.88      7.07 o 
   7   3   6      198.58      187.10     18.00 o 
 -11   4   6      267.70      297.85     25.28 o 
 -10   4   6       76.49       51.61     13.31 o 
  -9   4   6       15.21       19.40      9.56 o 
  -8   4   6      293.28      316.93     22.61 o 
  -7   4   6     2721.19     2628.34    104.08 o 
  -6   4   6      154.00      142.34      9.16 o 
  -5   4   6      708.31      691.83     23.04 o 
  -4   4   6     2809.92     2819.71     74.03 o 
  -3   4   6      726.97      685.97     21.73 o 
  -2   4   6      470.44      466.24     17.25 o 
  -1   4   6     2559.00     2577.01     53.96 o 
   0   4   6     1366.83     1358.46     37.10 o 
   1   4   6      328.54      338.71     13.23 o 
   2   4   6      147.50      143.83      9.09 o 
   3   4   6      564.33      587.74     25.03 o 
   4   4   6       88.81       91.82      8.28 o 
   5   4   6      146.34      151.60     10.53 o 
   6   4   6      346.40      347.87     24.09 o 
 -11   5   6       43.63       39.63     13.34 o 
 -10   5   6        1.65        5.84      9.81 o 
  -9   5   6      180.59      171.09     17.96 o 
  -8   5   6        5.50        6.85      7.86 o 
  -7   5   6      136.50      148.20      9.96 o 
  -6   5   6      256.22      223.54     13.54 o 
  -5   5   6       19.00       19.74      4.85 o 
  -4   5   6      621.38      592.47     20.68 o 
  -3   5   6     1034.25     1062.50     31.63 o 
  -2   5   6      746.59      772.75     31.03 o 
  -1   5   6      577.01      585.29     18.65 o 
   0   5   6      154.29      144.43     12.60 o 
   1   5   6       37.54       39.49      5.35 o 
   2   5   6      133.85      148.14      9.49 o 
   3   5   6     1958.00     1938.07     53.33 o 
   4   5   6        8.25        3.18      5.56 o 
   5   5   6      474.47      475.72     28.45 o 
   6   5   6       42.12       45.55     12.62 o 
 -10   6   6      244.91      233.88     21.64 o 
  -9   6   6       42.12       44.68     10.93 o 
  -8   6   6        2.93       11.76      7.57 o 
  -7   6   6      530.67      488.72     19.34 o 
  -6   6   6      255.00      266.07     13.21 o 
  -5   6   6     1529.52     1603.07     53.84 o 
  -4   6   6      487.05      481.59     18.41 o 
  -3   6   6      135.50      131.68      8.95 o 
  -2   6   6      683.36      696.48     31.34 o 
  -1   6   6       13.99       13.63      7.00 o 
   0   6   6     2102.10     2147.09     58.91 o 
   1   6   6      124.33      119.82      8.53 o 
   2   6   6      454.43      455.47     17.78 o 
   3   6   6        0.55       -0.97      6.82 o 
   4   6   6     1515.56     1543.06     45.67 o 
   5   6   6      667.20      654.71     36.79 o 
   6   6   6        1.53        0.43      9.09 o 
 -10   7   6      239.51      273.69     24.60 o 
  -9   7   6       12.42        4.33      9.20 o 
  -8   7   6      548.73      572.70     32.82 o 
  -7   7   6       30.31       33.36      6.43 o 
  -6   7   6      406.25      384.92     18.46 o 
  -5   7   6      204.55      215.58     12.26 o 
  -4   7   6     1774.66     1774.82     50.64 o 
  -3   7   6      216.97      202.60     11.38 o 
  -2   7   6       49.70       40.50      9.74 o 
  -1   7   6       43.02       39.06      9.52 o 
   0   7   6     2332.02     2316.93     89.01 o 
   1   7   6      106.92      100.91     12.95 o 
   2   7   6      135.53      129.41      9.90 o 
   3   7   6     1238.06     1297.64     39.94 o 
   4   7   6      740.97      751.39     40.14 o 
   5   7   6        1.80       -2.13      9.74 o 
 -10   8   6      215.62      226.77     22.25 o 
  -9   8   6      196.67      217.29     20.52 o 
  -8   8   6      680.97      655.81     31.29 o 
  -7   8   6      123.84      123.73      9.98 o 
  -6   8   6      546.25      541.98     21.40 o 
  -5   8   6      337.35      351.94     19.76 o 
  -4   8   6      954.54      921.26     30.23 o 
  -3   8   6      184.53      151.79     15.26 o 
  -2   8   6      322.00      296.73     21.49 o 
  -1   8   6      127.11      126.98     14.35 o 
   0   8   6       62.17       51.10     11.07 o 
   1   8   6       12.57        4.83      8.33 o 
   2   8   6      211.80      228.10     20.23 o 
   3   8   6      230.19      239.83     21.13 o 
   4   8   6       37.01       41.83     12.69 o 
  -9   9   6      241.39      239.43     22.68 o 
  -8   9   6        8.58        8.55      7.00 o 
  -7   9   6      359.33      424.95     41.69 o 
  -6   9   6      832.32      818.05     28.91 o 
  -5   9   6        0.03       -1.47     10.51 o 
  -4   9   6      478.11      490.25     29.00 o 
  -3   9   6       52.84       31.66      9.41 o 
  -2   9   6        2.90        8.87      7.10 o 
  -1   9   6        8.90       -1.08      7.43 o 
   0   9   6      104.96      106.35     14.71 o 
   1   9   6       37.93       39.63     11.25 o 
   2   9   6        3.85       -6.78      6.78 o 
  -8  10   6       85.03       75.69     13.31 o 
  -7  10   6        9.03       15.68      6.15 o 
  -6  10   6        0.88        4.71      5.50 o 
  -5  10   6       18.45       20.09      8.94 o 
  -4  10   6      243.80      298.83     22.47 o 
  -3  10   6      204.18      174.66     16.99 o 
  -2  10   6        1.78        3.14      7.39 o 
  -1  10   6      214.84      154.89     16.48 o 
   0  10   6        3.51        4.83      8.66 o 
   1  10   6      297.38      328.51     25.06 o 
  -7  11   6        9.06       13.68      6.81 o 
  -6  11   6        1.31       -1.88      6.85 o 
  -5  11   6       40.01       52.11     11.72 o 
  -4  11   6      177.36      181.33     17.96 o 
  -3  11   6       77.91       97.08     13.74 o 
  -2  11   6      562.09      576.63     33.40 o 
  -1  11   6      464.54      448.64     29.54 o 
   0 -13   7       61.82       74.15     15.98 o 
   1 -13   7       40.12       29.18     12.44 o 
   2 -13   7        7.25       17.61      6.65 o 
   3 -13   7      145.61      139.15     11.72 o 
   4 -13   7       13.04       13.54      6.93 o 
   5 -13   7      383.74      411.23     20.43 o 
   6 -13   7       14.34       16.19      8.00 o 
  -2 -12   7       12.78       27.95      7.99 o 
  -1 -12   7        0.17       -1.46      6.37 o 
   0 -12   7       58.60       66.02      8.93 o 
   1 -12   7      213.79      194.14     13.22 o 
   2 -12   7      417.06      417.23     18.85 o 
   3 -12   7       31.65       30.80      6.97 o 
   4 -12   7       68.53       63.15      8.49 o 
   5 -12   7       16.89       25.32     12.60 o 
   6 -12   7        0.05        4.55      6.12 o 
   7 -12   7       47.61       61.26      9.14 o 
   8 -12   7        5.63        9.13      7.25 o 
  -3 -11   7       37.14       39.44      8.30 o 
  -2 -11   7        0.73        5.73      5.89 o 
  -1 -11   7       20.92       20.45      6.99 o 
   0 -11   7       45.30       59.77      8.68 o 
   1 -11   7      222.55      210.20     10.36 o 
   2 -11   7        1.81        2.60      3.69 o 
   3 -11   7        0.19        1.65      4.33 o 
   4 -11   7      512.24      475.47     22.77 o 
   5 -11   7       90.83      112.64     11.32 o 
   6 -11   7       26.53       25.28      6.89 o 
   7 -11   7      183.56      187.32     13.35 o 
   8 -11   7        1.02       -2.12      5.26 o 
   9 -11   7       18.21       27.52     16.41 o 
  -4 -10   7       16.94       27.46      7.57 o 
  -3 -10   7       67.91       77.23      9.66 o 
  -2 -10   7      162.76      188.34     18.70 o 
  -1 -10   7       59.28       62.75      8.69 o 
   0 -10   7       18.49       14.47      5.85 o 
   1 -10   7       43.27       56.91      5.74 o 
   2 -10   7     3409.85     3317.39     72.07 o 
   3 -10   7        3.28        9.08      4.98 o 
   4 -10   7       26.15       27.51      4.54 o 
   5 -10   7        0.44       -3.04      4.15 o 
   6 -10   7      186.78      174.06     11.94 o 
   7 -10   7      178.70      182.40     12.46 o 
   8 -10   7       62.99       56.54     10.46 o 
   9 -10   7       25.13       38.44     14.35 o 
  -5  -9   7       27.07       25.30     10.86 o 
  -4  -9   7       13.50       19.44      7.04 o 
  -3  -9   7      254.65      272.05     15.94 o 
  -2  -9   7       30.56       35.57      7.57 o 
  -1  -9   7       14.06        4.50      5.58 o 
   0  -9   7       83.96       84.05      6.48 o 
   1  -9   7        5.22        8.98      4.07 o 
   2  -9   7     4388.82     4270.44     90.07 o 
   3  -9   7       20.55       21.82      4.09 o 
   4  -9   7      918.62      863.32     58.46 o 
   5  -9   7      927.45      883.17     29.38 o 
   6  -9   7      161.93      166.21      8.63 o 
   7  -9   7       22.53       25.37      6.33 o 
   8  -9   7       16.98       25.24      6.52 o 
   9  -9   7      113.61       98.41     10.67 o 
  -6  -8   7      270.65      256.88     39.76 o 
  -5  -8   7       68.35       73.46      9.61 o 
  -4  -8   7       39.70       36.44      7.65 o 
  -3  -8   7      894.68      828.64     30.05 o 
  -2  -8   7       28.39        9.34      9.18 o 
  -1  -8   7      927.04      937.50     43.93 o 
   0  -8   7     1862.60     1823.97     41.53 o 
   1  -8   7       76.43       94.79      6.28 o 
   2  -8   7      279.97      290.97     18.47 o 
   3  -8   7      835.76      795.10     20.97 o 
   4  -8   7      145.01      151.53      9.35 o 
   5  -8   7      133.10      135.74      9.35 o 
   6  -8   7      381.11      384.46     16.78 o 
   7  -8   7        2.85       -0.89      1.92 o 
   8  -8   7       44.88       46.13      8.48 o 
   9  -8   7        9.56        6.64      7.25 o 
  10  -8   7       40.13       46.16     10.71 o 
  -7  -7   7       28.71       27.97      9.86 o 
  -6  -7   7      380.09      404.44     19.96 o 
  -5  -7   7      770.79      770.26     28.94 o 
  -4  -7   7       14.04       15.44      5.98 o 
  -3  -7   7       34.51       39.46      8.46 o 
  -2  -7   7       25.34       25.04      6.16 o 
  -1  -7   7        1.11        7.87      3.10 o 
   0  -7   7      518.71      539.20     15.31 o 
   1  -7   7      742.31      748.82     19.55 o 
   2  -7   7     6269.98     6003.97    122.97 o 
   3  -7   7     1749.68     1644.49     37.31 o 
   4  -7   7      171.48      161.08      7.56 o 
   5  -7   7       58.54       53.99      4.88 o 
   6  -7   7      189.50      188.40      8.73 o 
   7  -7   7      789.23      793.08     21.73 o 
   8  -7   7        0.13       -4.26      4.26 o 
   9  -7   7      458.58      488.00     25.33 o 
  10  -7   7       26.97       16.16      8.58 o 
  -7  -6   7      635.48      687.38     27.48 o 
  -6  -6   7      286.03      306.43     17.01 o 
  -5  -6   7      115.12      125.47     10.23 o 
  -4  -6   7      202.41      169.57     11.36 o 
  -3  -6   7      127.92      138.03     10.13 o 
  -2  -6   7      261.30      284.54     14.07 o 
  -1  -6   7     2283.62     2319.94     50.28 o 
   0  -6   7      283.78      277.97      9.51 o 
   1  -6   7       21.29       26.25      4.19 o 
   2  -6   7       49.99       60.64     15.24 o 
   3  -6   7      960.69      944.37     26.34 o 
   4  -6   7      201.12      205.05     12.73 o 
   5  -6   7       18.75       19.72      3.71 o 
   6  -6   7        1.23        2.04      3.17 o 
   7  -6   7      102.48      108.65      6.99 o 
   8  -6   7      186.80      231.76     18.14 o 
   9  -6   7     1119.93     1205.77     44.38 o 
  10  -6   7        0.29       -0.11      7.21 o 
  -8  -5   7       18.54       25.29      7.19 o 
  -7  -5   7      605.43      579.66     48.69 o 
  -6  -5   7      107.42      103.97      9.55 o 
  -5  -5   7      934.92      857.26     29.41 o 
  -4  -5   7     1343.25     1340.96     40.81 o 
  -3  -5   7      133.87      138.06      9.54 o 
  -2  -5   7       35.94       39.73      4.68 o 
  -1  -5   7       97.25      102.07      6.51 o 
   0  -5   7     5046.92     5156.11    105.38 o 
   1  -5   7     1721.57     1624.16     43.13 o 
   2  -5   7      262.44      245.69      8.57 o 
   3  -5   7       12.76       21.24      5.27 o 
   4  -5   7     1573.19     1475.69     35.20 o 
   5  -5   7      690.24      646.09     17.37 o 
   6  -5   7      286.51      280.29     10.33 o 
   7  -5   7     3225.46     3316.00     85.64 o 
   8  -5   7      794.41      830.38     40.91 o 
   9  -5   7        1.00        2.82      4.79 o 
  10  -5   7       73.00       61.60     12.01 o 
  -9  -4   7       15.08       10.68      7.27 o 
  -8  -4   7      151.29      152.07     11.90 o 
  -7  -4   7        0.53        0.36      7.39 o 
  -6  -4   7       39.50       35.11      6.58 o 
  -5  -4   7        1.45        2.60      4.86 o 
  -4  -4   7     1691.34     1763.70     50.33 o 
  -3  -4   7      428.97      417.78     16.21 o 
  -2  -4   7     2056.25     2103.65     45.00 o 
  -1  -4   7     8138.59     7900.08    158.65 o 
   0  -4   7     5382.19     5370.98    109.07 o 
   1  -4   7     1060.62     1094.72     30.46 o 
   2  -4   7      243.10      249.05      8.33 o 
   3  -4   7      676.78      626.82     16.13 o 
   4  -4   7        7.85        8.63      2.94 o 
   5  -4   7       62.37       69.53      4.88 o 
   6  -4   7      220.08      223.14     10.93 o 
   7  -4   7     1203.69     1254.87     36.58 o 
   8  -4   7       38.21       36.34      6.01 o 
   9  -4   7      251.50      272.85     13.75 o 
  10  -4   7       46.08       23.26      9.27 o 
  -9  -3   7       61.99       57.56      8.98 o 
  -8  -3   7       15.90       11.76      6.82 o 
  -7  -3   7        8.27        9.36      5.37 o 
  -6  -3   7       89.56       85.79      8.12 o 
  -5  -3   7     1077.13     1046.02     32.64 o 
  -4  -3   7     1840.90     1888.88     52.53 o 
  -3  -3   7     1194.38     1205.20     64.43 o 
  -2  -3   7     5078.90     5116.64    103.81 o 
  -1  -3   7       19.63       17.82      4.58 o 
   0  -3   7    13185.14    13030.40    259.02 o 
   1  -3   7      447.84      448.89     11.96 o 
   2  -3   7      854.67      882.40     20.66 o 
   3  -3   7      891.91      906.40     26.20 o 
   4  -3   7       10.16       16.27      3.41 o 
   5  -3   7      217.83      198.62     12.48 o 
   6  -3   7      284.27      290.69     12.61 o 
   7  -3   7        5.64        5.40      4.37 o 
   8  -3   7      581.91      565.60     20.33 o 
   9  -3   7        1.91        7.07      7.54 o 
  10  -3   7      202.55      198.14     19.47 o 
  -9  -2   7       35.07       31.14     10.19 o 
  -8  -2   7     1202.52     1180.98     38.01 o 
  -7  -2   7       19.69       21.32      5.79 o 
  -6  -2   7       70.53       82.41      9.12 o 
  -5  -2   7      880.87      862.69     27.28 o 
  -4  -2   7     6736.30     6638.51    168.01 o 
  -3  -2   7      553.07      570.05     14.30 o 
  -2  -2   7       71.88       95.73      9.30 o 
  -1  -2   7     1674.21     1641.78     35.16 o 
   0  -2   7    12810.75    12069.75    239.78 o 
   1  -2   7       19.22       15.28      2.55 o 
   2  -2   7      246.35      215.21     10.09 o 
   3  -2   7       43.75       43.31      3.42 o 
   4  -2   7       46.01       52.24      5.13 o 
   5  -2   7      598.12      619.27     20.20 o 
   6  -2   7        0.64       -3.59      3.59 o 
   7  -2   7      974.98      929.58     28.85 o 
   8  -2   7       30.92       40.46      6.19 o 
   9  -2   7       50.81       43.71     10.93 o 
 -10  -1   7       23.25       22.68     11.22 o 
  -9  -1   7        1.24        5.60      7.27 o 
  -8  -1   7     1040.72     1043.44     33.95 o 
  -7  -1   7        0.96        0.21      3.88 o 
  -6  -1   7      446.19      440.85     17.13 o 
  -5  -1   7     1272.76     1230.63     47.80 o 
  -4  -1   7       37.62       41.98      4.63 o 
  -3  -1   7     2006.21     2009.56     42.55 o 
  -2  -1   7      520.13      488.59     12.47 o 
  -1  -1   7     1931.34     1982.56     50.82 o 
   0  -1   7       20.32       21.05      2.58 o 
   1  -1   7      162.92      158.75      5.95 o 
   2  -1   7      228.34      230.31      7.33 o 
   3  -1   7      584.77      570.13     18.24 o 
   4  -1   7       52.18       50.82      5.33 o 
   5  -1   7      248.07      238.23     23.21 o 
   6  -1   7      868.12      877.27     27.27 o 
   7  -1   7     1006.06      982.22     30.37 o 
   8  -1   7       42.44       37.43      9.56 o 
   9  -1   7       33.55       42.34     10.86 o 
 -10   0   7      183.44      186.49     19.37 o 
  -9   0   7       85.34       94.78     14.03 o 
  -8   0   7       19.61       24.19      5.60 o 
  -7   0   7     1309.62     1356.47     40.12 o 
  -6   0   7     1834.39     1822.72     50.54 o 
  -5   0   7      851.00      849.00     25.75 o 
  -4   0   7      398.17      409.59     11.32 o 
  -3   0   7     2688.61     2652.40     55.20 o 
  -2   0   7       11.19       12.31      2.34 o 
  -1   0   7     1499.84     1547.72     33.29 o 
   0   0   7      486.47      436.74     12.29 o 
   1   0   7    12431.54    12510.40    248.82 o 
   2   0   7     1630.58     1588.54     42.21 o 
   3   0   7       45.32       47.12      8.78 o 
   4   0   7        4.44        3.77      3.61 o 
   5   0   7     6051.95     5965.07    147.38 o 
   6   0   7      226.00      245.10     12.08 o 
   7   0   7      326.05      317.34     14.33 o 
   8   0   7        3.55       24.67      9.63 o 
   9   0   7       11.45       15.94     10.60 o 
 -10   1   7       22.08       14.35      9.45 o 
  -9   1   7        1.22        1.59      8.51 o 
  -8   1   7        1.51        3.28      7.10 o 
  -7   1   7     1519.65     1535.21     65.49 o 
  -6   1   7     1134.89     1103.81     32.34 o 
  -5   1   7        5.51        9.78      3.05 o 
  -4   1   7       52.28       58.05      3.89 o 
  -3   1   7     9289.39     9126.03    182.67 o 
  -2   1   7       38.86       36.87      3.10 o 
  -1   1   7       89.43       88.32      4.45 o 
   0   1   7      132.10      124.40      5.18 o 
   1   1   7      484.59      508.82     19.46 o 
   2   1   7        1.75        6.88      3.57 o 
   3   1   7     1083.29     1017.97     29.43 o 
   4   1   7       37.39       30.69      5.14 o 
   5   1   7      353.08      348.02     14.33 o 
   6   1   7       38.69       39.84      6.28 o 
   7   1   7     1623.13     1700.67     71.51 o 
   8   1   7        0.02       -2.92      7.57 o 
 -10   2   7        3.75       -6.85      7.54 o 
  -9   2   7       25.75       27.81      9.70 o 
  -8   2   7     1057.48     1094.54     51.43 o 
  -7   2   7       33.34       19.84      8.51 o 
  -6   2   7     3838.42     3878.65    147.00 o 
  -5   2   7     1023.43      957.84     22.76 o 
  -4   2   7      161.05      160.18      7.99 o 
  -3   2   7        3.70        5.86      2.21 o 
  -2   2   7      732.89      718.84     17.19 o 
  -1   2   7     3343.76     3285.17     69.00 o 
   0   2   7      196.38      180.11      7.09 o 
   1   2   7     1867.53     1922.63     50.35 o 
   2   2   7     3707.62     3714.48     93.41 o 
   3   2   7       26.68       17.83      4.37 o 
   4   2   7      261.44      269.53     12.97 o 
   5   2   7     1046.11     1069.17     32.35 o 
   6   2   7       80.61       75.26     10.69 o 
   7   2   7       90.41       80.39     12.44 o 
   8   2   7       27.52       29.68     11.90 o 
 -10   3   7        0.17       11.97      9.67 o 
  -9   3   7        0.53        4.29      8.29 o 
  -8   3   7       51.20       47.35     10.24 o 
  -7   3   7      338.06      335.83     22.54 o 
  -6   3   7     5298.49     5480.21    203.51 o 
  -5   3   7      801.26      794.67     25.59 o 
  -3   3   7     3541.81     3448.48     71.17 o 
  -2   3   7     2022.70     1935.54     41.30 o 
  -1   3   7       57.68       52.08      3.66 o 
   0   3   7       23.86       25.97     10.93 o 
   1   3   7      735.43      755.07     23.27 o 
   2   3   7       15.15       11.61      4.49 o 
   3   3   7        1.07        2.39      3.82 o 
   4   3   7       21.86       26.67      5.45 o 
   5   3   7      842.84      854.53     27.86 o 
   6   3   7        3.87       -3.38      5.33 o 
   7   3   7      122.89      123.66     15.62 o 
 -10   4   7        0.71        2.60      8.80 o 
  -9   4   7        3.81       -1.19      7.39 o 
  -8   4   7      467.19      476.84     28.78 o 
  -7   4   7       23.82       22.32      8.80 o 
  -6   4   7       48.24       47.52      8.53 o 
  -5   4   7      254.18      229.29     16.45 o 
  -4   4   7      147.43      153.54      9.45 o 
  -3   4   7      519.98      516.23     17.90 o 
  -2   4   7      113.17      116.31     11.59 o 
  -1   4   7       83.56       74.58      5.71 o 
   0   4   7      628.82      648.26     20.73 o 
   1   4   7      522.70      512.71     17.90 o 
   2   4   7       59.72       57.98      6.33 o 
   3   4   7      127.66      121.78     13.15 o 
   4   4   7     1835.05     1780.87     50.13 o 
   5   4   7       10.89        4.62     18.03 o 
   6   4   7       70.57       65.46     12.69 o 
   7   4   7       64.76       53.92     13.27 o 
 -10   5   7       36.58       33.90     11.79 o 
  -9   5   7      304.28      308.42     23.62 o 
  -8   5   7      190.71      163.23     16.37 o 
  -7   5   7       39.03       37.76      9.09 o 
  -6   5   7      872.12      831.75     27.53 o 
  -5   5   7       70.85       92.77     14.44 o 
  -4   5   7      256.26      246.81     24.76 o 
  -3   5   7      130.60      120.06      7.99 o 
  -2   5   7     1912.12     1925.00     62.52 o 
  -1   5   7     5938.25     5520.10    192.11 o 
   0   5   7       48.58       49.97      5.76 o 
   1   5   7      231.46      235.15     19.75 o 
   2   5   7      420.90      414.01     16.77 o 
   3   5   7      104.42      114.32      9.41 o 
   4   5   7      363.11      380.88     32.24 o 
   5   5   7      173.50      165.24     16.14 o 
 -10   6   7       74.64       77.72     15.11 o 
  -9   6   7      610.93      640.46     37.29 o 
  -8   6   7      278.51      235.86     19.87 o 
  -7   6   7       36.97       30.86      6.08 o 
  -6   6   7       44.82       49.75      6.87 o 
  -5   6   7       53.92       68.07     14.82 o 
  -4   6   7        0.09       -2.74      4.03 o 
  -3   6   7        1.91       -1.74      3.93 o 
  -2   6   7       59.72       68.85     10.93 o 
  -1   6   7      561.13      556.40     29.43 o 
   0   6   7      104.93       98.60     11.97 o 
   1   6   7     2772.98     2827.65     74.41 o 
   2   6   7      887.35      874.29     28.49 o 
   3   6   7        5.73        8.42      5.86 o 
   4   6   7      508.71      521.81     29.82 o 
   5   6   7      195.65      181.01     18.36 o 
 -10   7   7        6.45       -8.58      8.58 o 
  -9   7   7      129.51      135.31     17.56 o 
  -8   7   7      321.22      284.83     22.76 o 
  -7   7   7      547.88      552.09     21.68 o 
  -6   7   7      170.30      172.29     15.11 o 
  -5   7   7       15.29       14.19      5.32 o 
  -4   7   7      539.21      538.44     20.56 o 
  -3   7   7        0.80        0.50      6.71 o 
  -2   7   7      101.26       89.22     12.98 o 
  -1   7   7     2251.19     2086.19     82.12 o 
   0   7   7       48.87       30.01      9.23 o 
   1   7   7      186.04      175.05     16.95 o 
   2   7   7        2.24        7.39      8.04 o 
   3   7   7      445.35      505.70     28.74 o 
   4   7   7      107.09       99.81     10.43 o 
  -9   8   7     1148.17     1194.51     58.46 o 
  -8   8   7      197.93      179.27     12.71 o 
  -7   8   7      215.97      225.00     13.60 o 
  -6   8   7        1.44       -3.21      4.51 o 
  -5   8   7      611.03      622.44     23.36 o 
  -4   8   7       51.53       47.39     10.71 o 
  -3   8   7        2.90       -6.46      6.60 o 
  -2   8   7       14.44       19.91      9.20 o 
  -1   8   7      943.32      912.56     44.61 o 
   0   8   7        3.33       -7.18      7.18 o 
   1   8   7      292.56      268.89     21.96 o 
   2   8   7       22.60       13.70      9.95 o 
   3   8   7       51.74       46.05     12.26 o 
  -9   9   7      137.63      136.65     17.67 o 
  -8   9   7       68.86       88.77      9.89 o 
  -7   9   7        1.89        7.07      5.41 o 
  -6   9   7        2.44        1.52      5.33 o 
  -5   9   7       88.89      105.34     14.06 o 
  -4   9   7        1.66        5.91      7.03 o 
  -3   9   7        4.88       -5.77      6.56 o 
  -2   9   7      216.12      199.11     18.61 o 
  -1   9   7       11.98       19.26     10.03 o 
   0   9   7      135.87      138.74     17.09 o 
   1   9   7        0.14       -7.14      8.66 o 
   2   9   7       51.63       45.15     12.37 o 
  -8  10   7      366.37      386.18     19.67 o 
  -7  10   7       34.86       35.21      7.39 o 
  -6  10   7       13.82        2.56      7.61 o 
  -5  10   7      103.12      112.56     14.28 o 
  -4  10   7      316.25      323.78     24.09 o 
  -3  10   7       93.68       99.97     14.25 o 
  -2  10   7       85.48       48.83     11.54 o 
  -1  10   7      414.59      374.09     26.47 o 
   0  10   7      201.97      215.30     21.17 o 
  -6  11   7       10.89       -0.76      7.79 o 
  -5  11   7       99.31      105.60     14.82 o 
  -4  11   7      134.53      154.25     17.20 o 
  -3  11   7        2.97        2.27      9.27 o 
  -2  11   7      349.59      314.87     24.67 o 
   1 -13   8       33.22       46.85     13.02 o 
   2 -13   8       99.53       96.85     17.29 o 
   3 -13   8      174.78      195.14     13.90 o 
   4 -13   8       11.61        8.65      6.75 o 
   5 -13   8        0.17        1.73      6.49 o 
   6 -13   8      118.82      101.81     11.53 o 
  -1 -12   8        7.60        3.87      6.32 o 
   0 -12   8       22.33       36.98      8.91 o 
   1 -12   8      116.54      102.33     10.20 o 
   2 -12   8      128.50      111.63      8.27 o 
   3 -12   8      203.91      211.68     13.55 o 
   4 -12   8       53.61       58.16      8.54 o 
   5 -12   8      123.32      117.63     10.93 o 
   6 -12   8      116.88      127.76     11.53 o 
   7 -12   8       48.99       47.15      8.92 o 
  -3 -11   8      325.23      350.18     19.86 o 
  -2 -11   8       94.36      109.66     17.62 o 
  -1 -11   8       93.81       86.88     10.84 o 
   0 -11   8       87.18       84.69     13.13 o 
   1 -11   8      783.76      801.55     26.78 o 
   2 -11   8        7.86        3.77      6.62 o 
   3 -11   8      223.22      237.14     10.98 o 
   4 -11   8       24.28        8.22      5.48 o 
   5 -11   8       24.26       28.49      6.70 o 
   6 -11   8       13.67       13.79      6.28 o 
   7 -11   8      132.30      134.23     30.53 o 
   8 -11   8        5.41        2.64      5.87 o 
  -4 -10   8        0.09        7.74      6.85 o 
  -3 -10   8        2.25        3.52      6.00 o 
  -2 -10   8      347.05      342.81     18.47 o 
  -1 -10   8      367.38      338.72     18.06 o 
   0 -10   8       28.36       21.78      6.32 o 
   1 -10   8      263.04      240.79     10.77 o 
   2 -10   8        0.25        1.40      3.89 o 
   3 -10   8     1724.57     1594.18     38.21 o 
   4 -10   8       27.04       25.85      5.27 o 
   5 -10   8        5.58        4.09      4.04 o 
   6 -10   8      279.48      278.90     15.13 o 
   7 -10   8       83.79       88.97      9.52 o 
   8 -10   8       56.05       55.07      8.37 o 
   9 -10   8      211.90      220.75     18.75 o 
  -5  -9   8       20.35       14.73      7.10 o 
  -4  -9   8        0.61       -2.77      5.83 o 
  -3  -9   8      238.83      253.58     18.59 o 
  -2  -9   8     1842.51     1741.37    129.87 o 
  -1  -9   8       61.24       55.10      9.90 o 
   0  -9   8      513.23      505.35     16.01 o 
   1  -9   8     2722.50     2627.75     58.20 o 
   2  -9   8       89.05       92.55      6.50 o 
   3  -9   8       31.48       20.64      4.29 o 
   4  -9   8      109.91      104.00      6.84 o 
   5  -9   8       35.18       39.97      4.99 o 
   6  -9   8      152.72      159.02      8.61 o 
   7  -9   8       34.97       32.35      6.59 o 
   8  -9   8        0.29       -1.05      5.00 o 
   9  -9   8      139.66      159.19     15.36 o 
  -6  -8   8       22.02       19.43      7.65 o 
  -5  -8   8       42.53       40.12      8.09 o 
  -4  -8   8      114.20      105.90     25.33 o 
  -3  -8   8      285.04      267.12     15.80 o 
  -2  -8   8       25.84       34.06      7.34 o 
  -1  -8   8      222.92      228.50     18.72 o 
   0  -8   8      159.09      159.38      7.96 o 
   1  -8   8     1739.44     1766.80     71.62 o 
   2  -8   8       17.96       11.31      3.45 o 
   3  -8   8     1215.45     1225.55     29.79 o 
   4  -8   8      306.38      293.51     11.22 o 
   5  -8   8       28.01       35.23      5.65 o 
   6  -8   8        5.57        0.57      3.51 o 
   7  -8   8       39.33       37.20      5.20 o 
   8  -8   8      551.13      566.09     21.42 o 
   9  -8   8        1.15        3.71      7.39 o 
  -7  -7   8       53.65       59.75      9.53 o 
  -6  -7   8       81.49       71.39      9.55 o 
  -5  -7   8        2.15       -1.91      5.35 o 
  -4  -7   8       54.02       45.04      7.49 o 
  -3  -7   8       35.22       37.79      7.09 o 
  -2  -7   8     1400.41     1428.58     44.05 o 
  -1  -7   8      311.43      316.99     11.21 o 
   0  -7   8      460.70      499.02     14.73 o 
   1  -7   8        1.22       -2.40      3.97 o 
   2  -7   8     1019.55      983.59     24.43 o 
   3  -7   8      193.21      196.25      8.54 o 
   4  -7   8       28.03       13.22      6.76 o 
   5  -7   8      263.31      262.98     10.25 o 
   6  -7   8      200.45      197.32      9.28 o 
   7  -7   8       10.98        4.79      4.60 o 
   8  -7   8       78.94       92.79      9.23 o 
   9  -7   8       52.31       51.68     20.02 o 
  -7  -6   8      221.98      206.93     17.00 o 
  -6  -6   8      788.48      773.16     29.05 o 
  -5  -6   8      269.14      257.73     24.05 o 
  -4  -6   8       23.03       17.63      5.79 o 
  -3  -6   8      478.30      470.23     26.29 o 
  -2  -6   8        1.17        1.95      6.96 o 
  -1  -6   8       75.57       72.67      5.27 o 
   0  -6   8      277.88      289.35     10.20 o 
   1  -6   8     1600.54     1510.48     34.31 o 
   2  -6   8      228.04      210.24      8.36 o 
   3  -6   8      317.30      324.36     11.01 o 
   4  -6   8      644.83      630.14     17.36 o 
   5  -6   8     1962.13     1898.22     42.77 o 
   6  -6   8      420.23      432.19     16.47 o 
   7  -6   8       62.39       70.60      7.38 o 
   8  -6   8     1591.45     1599.08     46.14 o 
   9  -6   8      213.95      237.75     13.61 o 
  10  -6   8        7.33        6.16      5.90 o 
  -8  -5   8        8.71       12.33      6.64 o 
  -7  -5   8        0.01        4.38      5.60 o 
  -6  -5   8      145.92      131.08     13.04 o 
  -5  -5   8      147.92      127.59     23.23 o 
  -4  -5   8       63.78       51.53      9.29 o 
  -3  -5   8     2527.53     2635.24    134.16 o 
  -2  -5   8     1171.48     1282.79     81.27 o 
  -1  -5   8       50.39       47.51      4.80 o 
   0  -5   8     5742.43     5841.29    163.73 o 
   1  -5   8     1496.69     1492.91     33.49 o 
   2  -5   8       70.62       80.09      7.68 o 
   3  -5   8     2864.95     2860.29     60.78 o 
   4  -5   8        9.72       14.08      3.56 o 
   5  -5   8       97.20       80.61      5.68 o 
   6  -5   8      160.65      167.68     10.46 o 
   7  -5   8      747.39      779.85     25.80 o 
   8  -5   8     1631.05     1607.81     46.27 o 
   9  -5   8       34.18       30.55      9.20 o 
  10  -5   8       54.11       75.30     12.95 o 
  -8  -4   8      180.60      168.35     12.57 o 
  -7  -4   8       98.38      111.29      9.95 o 
  -6  -4   8       81.74       84.31      8.78 o 
  -5  -4   8     4159.32     4095.45    108.51 o 
  -4  -4   8      284.00      306.59     14.61 o 
  -3  -4   8       18.06       21.43      7.70 o 
  -2  -4   8       78.62       80.03      6.09 o 
  -1  -4   8     3625.95     3596.26     74.53 o 
   0  -4   8     1051.70     1018.56     23.71 o 
   1  -4   8      302.19      318.81     10.51 o 
   2  -4   8      147.32      155.82     10.50 o 
   3  -4   8     3075.03     2989.42     63.00 o 
   4  -4   8      433.52      438.03     13.51 o 
   5  -4   8     1626.90     1675.49     61.33 o 
   6  -4   8      371.63      378.87     15.25 o 
   7  -4   8      134.45      157.87     12.51 o 
   8  -4   8       24.22       49.68     10.66 o 
   9  -4   8      356.98      382.95     16.97 o 
  -9  -3   8      140.26      132.05     11.69 o 
  -8  -3   8        3.75        2.65      5.43 o 
  -7  -3   8       22.43       30.24      6.54 o 
  -6  -3   8        4.38        7.97      5.17 o 
  -5  -3   8     2393.65     2397.63     65.81 o 
  -4  -3   8       40.53       50.56      7.19 o 
  -3  -3   8     6260.94     6068.75    154.43 o 
  -2  -3   8      433.28      433.79     11.93 o 
  -1  -3   8     2137.40     2023.14     46.30 o 
   0  -3   8        7.41        4.32      2.32 o 
   1  -3   8     3976.24     3811.23     78.43 o 
   2  -3   8      539.38      527.48     13.89 o 
   3  -3   8       41.05       40.53      3.80 o 
   4  -3   8        0.53        0.76      3.16 o 
   5  -3   8       19.78       22.61      7.25 o 
   6  -3   8      609.39      631.07     21.60 o 
   7  -3   8      187.47      199.45     11.23 o 
   8  -3   8       37.47       43.83      6.58 o 
   9  -3   8      129.02      132.93     15.22 o 
  -9  -2   8        6.79        4.56      8.64 o 
  -8  -2   8      248.92      253.29     14.26 o 
  -7  -2   8       67.72       62.25      7.39 o 
  -6  -2   8        4.29        4.98      5.70 o 
  -5  -2   8      419.51      470.56     26.53 o 
  -4  -2   8     4622.23     4613.12    118.51 o 
  -3  -2   8       91.14       93.87      5.19 o 
  -2  -2   8     2147.08     2097.99     44.59 o 
  -1  -2   8     1836.80     1865.43     49.96 o 
   0  -2   8        0.58        2.52      2.70 o 
   1  -2   8      443.64      450.89     12.14 o 
   2  -2   8      160.66      162.21      6.49 o 
   3  -2   8      714.78      703.00     21.93 o 
   4  -2   8     1271.53     1232.02     34.89 o 
   5  -2   8      811.06      816.89     25.75 o 
   6  -2   8        8.91        4.11      4.46 o 
   7  -2   8      134.95      136.47      9.45 o 
   8  -2   8       11.11        7.51      5.10 o 
   9  -2   8       78.67       74.47     13.27 o 
  -9  -1   8      334.57      343.69     25.50 o 
  -8  -1   8       97.68      100.42      8.82 o 
  -7  -1   8       25.48       26.69      5.48 o 
  -6  -1   8       46.11       56.03     12.23 o 
  -5  -1   8     2518.26     2478.86     66.50 o 
  -4  -1   8      145.16      136.04      8.00 o 
  -3  -1   8      332.68      326.37     12.34 o 
  -2  -1   8      153.03      166.53      6.52 o 
  -1  -1   8      460.49      480.47     12.70 o 
   0  -1   8      615.15      578.11     14.64 o 
   1  -1   8      873.76      895.95     20.94 o 
   2  -1   8     8386.10     8562.14    207.79 o 
   3  -1   8      754.54      703.84     25.03 o 
   4  -1   8      651.60      679.62     22.02 o 
   5  -1   8      118.28      121.50      8.44 o 
   6  -1   8     2464.15     2520.83     67.09 o 
   7  -1   8      467.97      480.08     27.95 o 
   8  -1   8        2.19        3.39      8.15 o 
   9  -1   8       11.33        9.95      9.12 o 
 -10   0   8        1.32       -0.11      9.09 o 
  -9   0   8        2.40        2.56      8.66 o 
  -8   0   8      353.89      370.77     25.53 o 
  -7   0   8      256.14      249.41     12.26 o 
  -6   0   8      946.46      940.44     28.99 o 
  -5   0   8      918.90      894.62     27.22 o 
  -4   0   8     1593.72     1575.79     34.68 o 
  -3   0   8      316.10      317.04      9.64 o 
  -2   0   8      891.00      878.95     25.51 o 
  -1   0   8       10.95       13.89      2.70 o 
   0   0   8      141.84      137.94      5.97 o 
   1   0   8     3394.38     3379.26     69.67 o 
   2   0   8     8328.58     8136.32    200.06 o 
   3   0   8      106.04      114.04      8.69 o 
   4   0   8      814.48      850.73     26.20 o 
   5   0   8      383.71      382.40     15.42 o 
   6   0   8      701.91      687.87     34.80 o 
   7   0   8        7.79       -2.22      7.05 o 
   8   0   8       17.52        0.18      7.43 o 
 -10   1   8        2.85       -0.97      8.08 o 
  -9   1   8       46.33       60.62     12.98 o 
  -8   1   8      638.24      628.23     34.55 o 
  -7   1   8     1765.05     1770.63     74.44 o 
  -6   1   8       68.78       71.44     11.36 o 
  -5   1   8     1042.94     1053.93     30.78 o 
  -4   1   8      126.18      146.56     13.00 o 
  -3   1   8      221.34      229.73     10.86 o 
  -2   1   8     1479.68     1501.61     32.92 o 
  -1   1   8      204.38      206.93      7.31 o 
   0   1   8     1498.11     1505.57     32.76 o 
   1   1   8     1923.71     1899.86     50.05 o 
   2   1   8      201.57      202.35     10.16 o 
   3   1   8     2753.94     2746.80     92.41 o 
   4   1   8      833.11      796.27     25.20 o 
   5   1   8      318.82      328.37     14.41 o 
   6   1   8      298.82      293.58     14.13 o 
   7   1   8      279.91      276.57     14.03 o 
   8   1   8        1.18       -5.70      8.73 o 
 -10   2   8       31.99       32.96     11.40 o 
  -9   2   8      420.40      391.01     26.83 o 
  -8   2   8      614.86      602.30     33.86 o 
  -7   2   8      696.08      698.63     36.14 o 
  -6   2   8       94.40       71.59     10.86 o 
  -5   2   8     2555.15     2524.79     67.41 o 
  -4   2   8     3093.30     3060.32     64.04 o 
  -3   2   8        6.95        5.41      2.52 o 
  -2   2   8     1340.05     1320.42     29.39 o 
  -1   2   8       42.98       46.41      3.61 o 
   0   2   8      737.01      730.13     22.26 o 
   1   2   8     1206.86     1229.88     34.57 o 
   2   2   8     1007.72     1019.48     29.99 o 
   3   2   8       41.86       41.80      5.89 o 
   4   2   8        0.12        0.07      4.48 o 
   5   2   8      207.88      186.36     11.29 o 
   6   2   8      477.92      490.63     19.46 o 
   7   2   8      418.34      395.55     26.65 o 
 -10   3   8      407.82      435.04     30.22 o 
  -9   3   8      198.74      210.14     20.27 o 
  -8   3   8        1.24       -4.76      6.38 o 
  -7   3   8     1744.30     1736.05     73.39 o 
  -6   3   8       47.33       49.19      9.23 o 
  -5   3   8      374.13      361.09     15.32 o 
  -4   3   8       60.30       53.52      5.58 o 
  -3   3   8        1.70        3.36      3.48 o 
  -2   3   8      608.35      610.62     15.57 o 
  -1   3   8       98.03      104.18      6.77 o 
   0   3   8       36.45       45.75      5.52 o 
   1   3   8      440.45      439.40     16.17 o 
   2   3   8      131.40      127.26      8.73 o 
   3   3   8      531.94      481.60     18.06 o 
   4   3   8       55.77       47.66      6.81 o 
   5   3   8       26.20       26.42      6.33 o 
   6   3   8       86.77       93.11      9.22 o 
   7   3   8       59.63       65.56     13.78 o 
 -10   4   8       16.55       13.78     10.75 o 
  -9   4   8        1.84        1.73      8.33 o 
  -8   4   8      316.93      314.41     23.01 o 
  -7   4   8     2250.27     2304.49     93.80 o 
  -6   4   8        1.28        1.50      4.44 o 
  -4   4   8       61.90       59.22      6.29 o 
  -3   4   8      156.86      147.17      8.67 o 
  -2   4   8      478.05      497.56     17.26 o 
  -1   4   8      567.17      538.59     18.02 o 
   0   4   8     5674.01     5224.96    129.86 o 
   1   4   8      232.07      228.06     11.37 o 
   2   4   8       87.11       95.18      7.81 o 
   3   4   8        2.77        2.05      5.00 o 
   4   4   8       11.33       12.43      5.61 o 
   5   4   8      160.76      138.49     10.84 o 
   6   4   8        2.60        5.48      8.55 o 
 -10   5   8       53.99       40.57     12.62 o 
  -9   5   8        0.15        4.72      8.51 o 
  -8   5   8      293.01      323.35     23.51 o 
  -7   5   8       61.02       58.89     10.64 o 
  -6   5   8      380.37      304.32     44.47 o 
  -5   5   8      170.55      180.08     15.69 o 
  -4   5   8      255.18      233.03     11.87 o 
  -3   5   8       15.47       11.56      4.44 o 
  -2   5   8      454.08      417.77     23.77 o 
  -1   5   8      169.32      158.21     14.46 o 
   0   5   8     1509.04     1427.05     58.35 o 
   1   5   8      429.75      443.80     17.37 o 
   2   5   8      487.97      496.74     19.11 o 
   3   5   8     1299.51     1346.04     40.36 o 
   4   5   8       12.02       -4.76      5.83 o 
   5   5   8       40.88       14.53      7.31 o 
 -10   6   8      190.95      251.29     24.42 o 
  -9   6   8        1.98       -3.28      9.02 o 
  -8   6   8       22.63        9.85      9.27 o 
  -7   6   8      299.78      297.75     15.05 o 
  -6   6   8      138.40      138.72     11.36 o 
  -5   6   8      907.01      890.70     29.84 o 
  -4   6   8       44.67       56.14      6.86 o 
  -3   6   8      214.15      206.65     18.07 o 
  -2   6   8     2617.59     2678.37    100.91 o 
  -1   6   8       50.08       62.28     10.53 o 
   0   6   8     1163.59     1203.60     52.22 o 
   1   6   8        6.92       16.63      9.59 o 
   2   6   8      220.57      229.32     12.77 o 
   3   6   8       35.92       31.64      6.95 o 
   4   6   8      122.04       93.11     10.13 o 
  -9   7   8        0.40       -6.38      8.84 o 
  -8   7   8      302.76      344.81     25.39 o 
  -7   7   8        7.07       12.27      5.75 o 
  -6   7   8      114.13      116.76     11.27 o 
  -5   7   8      116.56      107.68      9.01 o 
  -4   7   8       37.39       34.87     10.31 o 
  -3   7   8       14.92       33.83      9.63 o 
  -2   7   8      140.36      126.37     15.29 o 
  -1   7   8        0.25       -1.62      7.86 o 
   0   7   8     2344.34     2268.82     89.08 o 
   1   7   8       23.84       21.46     10.03 o 
   2   7   8       13.37        6.53      8.73 o 
   3   7   8       35.66       16.05     10.46 o 
   4   7   8       59.99       45.98     12.48 o 
  -9   8   8      188.54      205.13     21.53 o 
  -8   8   8      424.17      413.00     28.06 o 
  -7   8   8       56.08       64.59     10.67 o 
  -6   8   8       85.58       90.07     17.62 o 
  -5   8   8      193.27      198.82     17.82 o 
  -4   8   8        9.38        4.54      7.28 o 
  -3   8   8        9.59       -1.23      8.33 o 
  -2   8   8      503.84      473.12     29.39 o 
  -1   8   8        7.82        5.41      8.55 o 
   0   8   8       16.74        8.37      9.56 o 
   1   8   8      229.44      239.50     21.71 o 
   2   8   8        2.04       -7.25      8.76 o 
  -8   9   8        5.60        4.86      5.77 o 
  -7   9   8      179.67      189.40     13.03 o 
  -6   9   8       84.26       96.54     14.03 o 
  -5   9   8       50.86       47.82     11.00 o 
  -4   9   8       27.79       30.44     10.03 o 
  -3   9   8       64.45       71.19     12.95 o 
  -2   9   8      134.73      142.56     17.27 o 
  -1   9   8      154.79      121.39     16.81 o 
   0   9   8      174.14      185.84     19.65 o 
   1   9   8       49.73       50.99     13.96 o 
  -6  10   8       63.08       61.24     12.15 o 
  -5  10   8       86.87       74.40     13.45 o 
  -4  10   8       20.33       14.10      9.77 o 
  -3  10   8      700.06      710.61     39.53 o 
  -2  10   8       30.12       32.17     12.01 o 
  -1  10   8        0.32        8.08     11.22 o 
   2 -13   9        0.60       -6.35      8.84 o 
   3 -13   9      159.48      175.75     13.49 o 
   4 -13   9       14.46       16.51      7.30 o 
  -1 -12   9       21.96       32.57     13.42 o 
   0 -12   9       19.51       21.25     14.98 o 
   1 -12   9       14.33       15.62      6.77 o 
   2 -12   9      295.92      297.98     13.07 o 
   3 -12   9       13.60       11.25      4.91 o 
   4 -12   9       58.08       57.56      8.56 o 
   5 -12   9       11.93       15.19      6.35 o 
   6 -12   9      345.94      373.70     19.44 o 
  -2 -11   9       41.45       38.46      8.99 o 
  -1 -11   9       45.52       64.11     13.47 o 
   0 -11   9      275.80      278.85     22.05 o 
   1 -11   9       67.38       71.71      9.13 o 
   2 -11   9      310.44      295.46     12.47 o 
   3 -11   9        2.67        3.65      3.81 o 
   4 -11   9       19.78       19.81      4.63 o 
   5 -11   9        1.43       11.02      5.98 o 
   6 -11   9      115.65       90.34      9.73 o 
   7 -11   9       70.40       81.80      9.52 o 
  -4 -10   9      192.55      194.44     15.37 o 
  -3 -10   9      212.19      229.34     30.92 o 
  -2 -10   9      556.94      570.78     25.20 o 
  -1 -10   9      740.90      714.76     59.83 o 
   0 -10   9      394.20      392.99     19.24 o 
   1 -10   9        1.27        4.70      3.87 o 
   2 -10   9     1100.40     1115.88     29.08 o 
   3 -10   9       12.94       17.40      4.50 o 
   4 -10   9        1.98        0.80      3.60 o 
   5 -10   9       13.66        8.49      5.45 o 
   6 -10   9      206.15      207.65     10.41 o 
   7 -10   9      127.07      131.20     34.75 o 
   8 -10   9       95.06      102.48     10.34 o 
  -5  -9   9        0.01        0.01     11.50 o 
  -4  -9   9        0.39       -0.44      5.64 o 
  -3  -9   9      838.70      771.30     30.26 o 
  -2  -9   9      366.66      357.40     53.19 o 
  -1  -9   9       78.15       75.85      9.26 o 
   0  -9   9       54.05       58.02      8.09 o 
   1  -9   9      208.51      202.41      9.54 o 
   2  -9   9     1458.24     1370.99     52.31 o 
   3  -9   9       77.64       69.07      5.93 o 
   4  -9   9       41.32       49.78      5.39 o 
   5  -9   9        3.18        2.98      3.61 o 
   6  -9   9        1.68        2.87      3.67 o 
   7  -9   9       43.55       47.69      5.88 o 
   8  -9   9       29.17       35.92      9.52 o 
   9  -9   9       60.71       89.76     13.60 o 
  -5  -8   9       42.16       45.42      8.58 o 
  -4  -8   9      166.89      173.22     13.51 o 
  -3  -8   9     1317.29     1292.78     45.24 o 
  -2  -8   9       52.61       57.19     13.54 o 
  -1  -8   9      892.59      937.96     32.26 o 
   0  -8   9       79.54       88.06      6.25 o 
   1  -8   9        0.35        3.50      3.17 o 
   2  -8   9        5.45        3.79      3.44 o 
   3  -8   9      324.76      338.85     12.07 o 
   4  -8   9      750.88      707.85     19.84 o 
   5  -8   9       19.90       16.27      4.26 o 
   6  -8   9       15.70       16.34      4.39 o 
   7  -8   9      113.68      106.08      8.79 o 
   8  -8   9        9.15        9.14      5.68 o 
   9  -8   9      109.10      126.77     10.43 o 
  -6  -7   9       94.64       86.78     10.46 o 
  -5  -7   9      122.82      123.80     11.32 o 
  -4  -7   9      500.36      501.18     32.57 o 
  -3  -7   9       35.78       35.55     14.32 o 
  -2  -7   9        1.36        4.97      6.26 o 
  -1  -7   9      218.59      231.69     13.10 o 
   0  -7   9        3.99        8.02      3.25 o 
   1  -7   9      110.86      110.80      7.82 o 
   2  -7   9        1.18       -0.95      2.85 o 
   3  -7   9     2280.21     2169.71     48.32 o 
   4  -7   9      610.87      584.51     16.97 o 
   5  -7   9      231.00      220.27      9.68 o 
   6  -7   9      322.77      307.31     11.76 o 
   7  -7   9      615.64      645.72     23.13 o 
   8  -7   9        0.12       -4.60      4.60 o 
   9  -7   9       62.43       64.66      8.31 o 
  -7  -6   9       16.99        8.16      6.78 o 
  -6  -6   9      139.70      125.32     11.40 o 
  -5  -6   9       80.44       82.16      9.42 o 
  -4  -6   9        2.18       -4.67      4.67 o 
  -3  -6   9      697.73      627.22     23.71 o 
  -2  -6   9      134.36      147.30     10.03 o 
  -1  -6   9      480.90      531.50     15.24 o 
   0  -6   9       37.40       46.30      4.41 o 
   1  -6   9       68.57       71.60      5.11 o 
   2  -6   9      514.14      462.44     13.92 o 
   3  -6   9      493.90      476.40     14.30 o 
   4  -6   9     1789.05     1734.42     40.39 o 
   5  -6   9      259.27      254.79     10.36 o 
   6  -6   9       52.58       57.13      6.66 o 
   7  -6   9       53.55       64.64     11.04 o 
   8  -6   9       37.98       63.71      7.69 o 
   9  -6   9      231.72      237.04     13.60 o 
  -8  -5   9       51.52       60.41      9.46 o 
  -7  -5   9        0.23       -4.15      5.57 o 
  -6  -5   9      673.86      669.79     25.66 o 
  -5  -5   9       18.12       18.64      6.17 o 
  -4  -5   9     2620.81     2649.43     73.63 o 
  -3  -5   9        0.33        1.91      4.07 o 
  -2  -5   9       88.90       91.71      7.61 o 
  -1  -5   9        0.49        1.36      2.76 o 
   0  -5   9       10.49        8.96      2.85 o 
   1  -5   9      282.29      278.60      9.65 o 
   2  -5   9        8.25        5.03      3.00 o 
   3  -5   9      687.97      661.50     17.76 o 
   4  -5   9     5536.39     5405.17    111.44 o 
   5  -5   9        0.17       -2.32      3.71 o 
   6  -5   9      392.27      391.09     16.15 o 
   7  -5   9      446.47      438.18     17.95 o 
   8  -5   9      421.65      479.58     28.53 o 
   9  -5   9       13.86        5.20      5.51 o 
  -8  -4   9       19.25       19.97      7.08 o 
  -7  -4   9        0.31        6.15      5.53 o 
  -6  -4   9      180.01      180.69     12.06 o 
  -5  -4   9       37.17       55.03      7.30 o 
  -4  -4   9     4598.50     4371.15    114.67 o 
  -3  -4   9        3.65        5.66      4.45 o 
  -2  -4   9      356.64      326.40     10.40 o 
  -1  -4   9     2507.62     2435.28     51.90 o 
   0  -4   9     1166.38     1091.44     26.11 o 
   1  -4   9      184.70      169.46      7.11 o 
   2  -4   9     1028.07      982.03     23.56 o 
   3  -4   9      384.60      400.63     12.26 o 
   4  -4   9       66.81       62.51      6.13 o 
   5  -4   9        2.75       -2.31      4.71 o 
   6  -4   9      295.19      304.85     20.34 o 
   7  -4   9      178.88      175.11     10.80 o 
   8  -4   9        4.02        6.72      5.10 o 
   9  -4   9        9.45       15.29      5.95 o 
  -8  -3   9       17.26       14.36      6.32 o 
  -7  -3   9      117.73      107.56      9.27 o 
  -6  -3   9     2141.27     2056.87     58.59 o 
  -5  -3   9      383.68      379.88     16.10 o 
  -4  -3   9       77.44       77.97      8.26 o 
  -3  -3   9     1360.67     1363.76     39.41 o 
  -2  -3   9      456.35      435.55     13.09 o 
  -1  -3   9      199.43      198.36      7.59 o 
   0  -3   9       20.07       31.96      3.96 o 
   1  -3   9       21.35       19.41      3.23 o 
   2  -3   9       51.55       52.39      4.42 o 
   3  -3   9      110.82      108.22      7.34 o 
   4  -3   9     1718.91     1715.99     47.00 o 
   5  -3   9      114.25      129.72     17.27 o 
   6  -3   9      379.46      368.11     15.52 o 
   7  -3   9        8.51        8.77      4.88 o 
   8  -3   9      170.55      188.34     11.84 o 
   9  -3   9      275.89      297.20     23.08 o 
  -9  -2   9       37.84       42.30     12.87 o 
  -8  -2   9       68.10       77.95      8.62 o 
  -7  -2   9       98.67      104.88      9.02 o 
  -6  -2   9      266.30      248.80     13.16 o 
  -5  -2   9      585.69      552.72     19.76 o 
  -4  -2   9     2313.54     2256.74     61.29 o 
  -3  -2   9     1411.89     1409.91     31.56 o 
  -2  -2   9      655.98      635.39     16.15 o 
  -1  -2   9      220.97      219.01      7.91 o 
   0  -2   9      628.73      614.31     15.76 o 
   1  -2   9     6369.76     6349.65    128.50 o 
   2  -2   9       38.00       37.13      5.06 o 
   3  -2   9      656.51      669.78     21.79 o 
   4  -2   9       89.95       85.01     11.67 o 
   5  -2   9      191.82      193.05     13.81 o 
   6  -2   9       46.28       50.75      6.77 o 
   7  -2   9        0.76        7.88      5.11 o 
   8  -2   9        0.06        1.04      4.87 o 
   9  -2   9       99.12      105.02     15.83 o 
  -9  -1   9      167.37      199.72     20.12 o 
  -8  -1   9        3.16        2.49      7.79 o 
  -7  -1   9      340.90      332.65     14.93 o 
  -6  -1   9      191.97      204.57     11.74 o 
  -5  -1   9       66.57       65.85      6.28 o 
  -4  -1   9       42.67       58.68      5.67 o 
  -3  -1   9      235.34      240.61      8.54 o 
  -2  -1   9     1077.75     1000.06     34.36 o 
  -1  -1   9       80.67       77.25      4.77 o 
   0  -1   9      130.77      127.23      6.18 o 
   1  -1   9       39.02       33.30      3.73 o 
   2  -1   9     1947.00     1881.72     82.12 o 
   3  -1   9     4148.39     4048.18    101.98 o 
   4  -1   9      265.21      259.49     12.29 o 
   5  -1   9      152.00      153.28      9.67 o 
   6  -1   9      737.97      737.96     24.99 o 
   7  -1   9      143.03      157.58     10.90 o 
   8  -1   9        1.20       -0.27      5.24 o 
  -9   0   9       55.95       52.58     12.59 o 
  -8   0   9      170.35      182.84     18.21 o 
  -7   0   9       40.53       21.10      9.09 o 
  -6   0   9     1754.84     1698.27     47.91 o 
  -5   0   9       81.56       75.08      9.54 o 
  -4   0   9       22.05       16.71      3.31 o 
  -3   0   9      159.30      163.15      6.96 o 
  -2   0   9     4959.32     5065.70    103.41 o 
  -1   0   9        0.70       -1.46      2.55 o 
   0   0   9      423.03      422.93     12.00 o 
   1   0   9     9532.97     9533.08    235.59 o 
   2   0   9     5066.99     5050.03    125.42 o 
   3   0   9       69.01       66.70      6.74 o 
   4   0   9       57.31       53.54      6.49 o 
   5   0   9      895.43      909.82     28.72 o 
   6   0   9      175.21      166.24     11.87 o 
   7   0   9       11.73       18.84      6.16 o 
   8   0   9       14.50       15.07      9.67 o 
 -10   1   9      242.20      251.33     23.66 o 
  -9   1   9       45.71       43.57     12.30 o 
  -8   1   9      294.81      270.34     21.42 o 
  -7   1   9     1285.91     1321.42     59.22 o 
  -6   1   9      880.21      813.60     39.74 o 
  -5   1   9       23.83       28.01      4.53 o 
  -4   1   9      212.26      215.46      8.30 o 
  -3   1   9     1207.19     1242.83     35.05 o 
  -2   1   9        4.64       10.99      2.94 o 
  -1   1   9       14.31       10.05      2.78 o 
   0   1   9     2040.26     2005.68     52.76 o 
   1   1   9     3550.68     3469.06     87.90 o 
   2   1   9        1.46        5.02      4.53 o 
   3   1   9      369.55      359.87     14.69 o 
   4   1   9        3.67       11.72      4.69 o 
   5   1   9       41.94       36.83      6.34 o 
   6   1   9        0.95       -0.46      4.98 o 
   7   1   9        8.26        8.32      6.08 o 
 -10   2   9        5.66        9.74     10.96 o 
  -9   2   9      120.61      132.07     16.26 o 
  -8   2   9     1101.82     1140.38     54.35 o 
  -7   2   9      264.92      276.39     20.88 o 
  -6   2   9     1221.72     1150.19     51.61 o 
  -5   2   9        0.27        8.90      4.52 o 
  -4   2   9       57.58       65.51      8.37 o 
  -3   2   9      310.34      294.66      9.68 o 
  -2   2   9      703.08      724.97     18.05 o 
  -1   2   9      286.74      276.10     11.41 o 
   0   2   9        3.51        6.12      3.86 o 
   1   2   9        6.34        9.07      4.29 o 
   2   2   9     2563.19     2519.13     66.61 o 
   3   2   9       26.85       22.28      5.18 o 
   4   2   9      379.43      357.38     20.81 o 
   5   2   9        0.39       -1.35      4.47 o 
   6   2   9      285.31      276.62     14.60 o 
   7   2   9      143.25      152.23     17.20 o 
 -10   3   9      252.63      306.98     26.62 o 
  -9   3   9       46.97       47.35     11.76 o 
  -8   3   9      125.83      125.32     15.22 o 
  -7   3   9      239.40      230.70     19.62 o 
  -6   3   9     1866.70     1866.13     77.03 o 
  -5   3   9      277.06      307.78     14.14 o 
  -4   3   9        8.26        6.92      4.17 o 
  -3   3   9       15.77       15.32      4.52 o 
  -2   3   9      118.94      115.45      7.46 o 
  -1   3   9     1334.35     1341.74     37.45 o 
   0   3   9        6.56        5.10      3.95 o 
   1   3   9      851.34      853.89     26.61 o 
   2   3   9       30.54       33.12      5.84 o 
   3   3   9      191.64      209.76     14.55 o 
   4   3   9      113.12      101.40     22.88 o 
   5   3   9      394.57      369.27     16.96 o 
   6   3   9      132.27      128.46     18.01 o 
 -10   4   9       58.14       56.19     13.70 o 
  -9   4   9       49.59       36.71     12.08 o 
  -8   4   9      176.14      193.63     19.11 o 
  -7   4   9       33.68       35.85      9.85 o 
  -6   4   9        6.39        8.80      7.32 o 
  -5   4   9      307.19      282.60     19.11 o 
  -4   4   9      431.10      473.67     25.30 o 
  -3   4   9      973.76      934.07     28.68 o 
  -2   4   9       74.27      107.61     12.37 o 
  -1   4   9      143.08      133.11     13.45 o 
   0   4   9      245.25      236.25     12.14 o 
   1   4   9      735.84      728.98     24.08 o 
   2   4   9     1158.17     1150.18     34.84 o 
   3   4   9       96.46       96.09      8.60 o 
   4   4   9      566.57      588.10     22.64 o 
   5   4   9      208.27      187.20     12.60 o 
   6   4   9        2.74       -2.45      8.73 o 
  -9   5   9       48.86       64.12     13.74 o 
  -8   5   9        3.70       -7.54      7.54 o 
  -7   5   9        0.01       -6.64      6.64 o 
  -6   5   9       81.86       82.12     11.25 o 
  -5   5   9     2805.62     2804.71     76.13 o 
  -4   5   9     1110.22     1101.67     34.07 o 
  -3   5   9      374.50      407.09     24.52 o 
  -2   5   9        1.70        1.19      6.46 o 
  -1   5   9     4267.12     4145.85    148.98 o 
   0   5   9      374.79      440.95     26.00 o 
   1   5   9        2.13       -6.49      8.11 o 
   2   5   9        9.92        1.87      5.13 o 
   3   5   9      172.15      163.00     11.12 o 
   4   5   9       42.36       32.71      7.67 o 
   5   5   9        9.68       -3.78      6.55 o 
  -9   6   9      518.66      506.16     33.40 o 
  -8   6   9       94.45      112.88     14.86 o 
  -7   6   9        6.92        6.92      7.72 o 
  -6   6   9      349.51      367.58     21.64 o 
  -5   6   9      468.62      489.37     21.55 o 
  -4   6   9       90.70       95.71     13.31 o 
  -3   6   9      140.87      157.20     15.69 o 
  -2   6   9       88.89       88.93     13.16 o 
  -1   6   9      611.27      624.56     33.03 o 
   0   6   9       95.22       96.83     13.20 o 
   1   6   9      876.50      839.68     41.58 o 
   2   6   9       13.76       17.74      9.56 o 
   3   6   9       41.05       43.93     11.97 o 
   4   6   9       47.72       33.20      8.20 o 
  -9   7   9       28.86       17.09     11.97 o 
  -8   7   9       84.52      109.89     15.36 o 
  -7   7   9        6.54        5.10      5.61 o 
  -6   7   9       50.48       64.25      8.03 o 
  -5   7   9       79.26       74.62     12.69 o 
  -4   7   9      705.13      688.10     37.15 o 
  -3   7   9      225.67      261.14     20.95 o 
  -2   7   9        9.34        1.51      8.69 o 
  -1   7   9      552.60      499.13     30.26 o 
   0   7   9      583.46      566.02     33.00 o 
   1   7   9        3.61        0.72      8.33 o 
   2   7   9        8.39        5.41     10.06 o 
   3   7   9        8.94        8.40     10.46 o 
  -8   8   9      129.27      136.50     16.16 o 
  -7   8   9        1.58        1.25      5.49 o 
  -6   8   9        9.37       15.83      8.73 o 
  -5   8   9       99.80      124.60     15.44 o 
  -4   8   9       32.10       23.26     10.10 o 
  -3   8   9        0.01       -7.14      7.14 o 
  -2   8   9       35.61       41.51     11.47 o 
  -1   8   9      265.11      247.04     21.75 o 
   0   8   9       37.92       13.81     10.17 o 
   1   8   9       49.75       26.58     11.58 o 
  -7   9   9       99.41       91.67     13.74 o 
  -6   9   9       10.91       14.25      9.41 o 
  -5   9   9       25.54       28.56     10.17 o 
  -4   9   9      238.83      231.03     20.70 o 
  -3   9   9       47.23       54.06     13.06 o 
  -2   9   9      287.81      269.72     23.73 o 
  -1   9   9       24.50       22.72     12.77 o 
   0   9   9      123.77      101.77     16.66 o 
   0 -12  10       33.01       28.77      8.57 o 
   1 -12  10       12.87       26.33      7.84 o 
   2 -12  10       65.94       67.39      7.42 o 
   3 -12  10       65.56       70.48      7.31 o 
   4 -12  10        6.28        6.40      8.44 o 
   5 -12  10      547.71      542.53     23.82 o 
   6 -12  10       81.09       99.13     11.30 o 
  -2 -11  10      294.63      317.15     26.81 o 
  -1 -11  10       21.46       24.65      7.92 o 
   0 -11  10       31.85       25.47      7.86 o 
   1 -11  10      354.40      328.47     17.85 o 
   2 -11  10        2.81        0.09      3.94 o 
   3 -11  10       68.97       64.92      6.65 o 
   4 -11  10       46.06       40.41      5.90 o 
   5 -11  10      429.34      423.44     15.58 o 
   6 -11  10        3.78        9.32      5.86 o 
   7 -11  10      415.26      414.92     20.13 o 
  -3 -10  10       35.98       30.98      8.59 o 
  -2 -10  10      177.29      148.87     13.25 o 
  -1 -10  10      339.14      359.03     19.43 o 
   0 -10  10       16.84        4.76      6.23 o 
   1 -10  10      126.79      132.05      8.33 o 
   2 -10  10       27.70       25.93      4.96 o 
   3 -10  10      240.81      255.15     11.11 o 
   4 -10  10        0.95        4.65      3.89 o 
   5 -10  10       35.51       32.46      5.34 o 
   6 -10  10      327.17      335.90     13.46 o 
   7 -10  10       80.59       79.52      7.43 o 
  -4  -9  10        0.12        1.27      6.25 o 
  -3  -9  10      340.27      336.71     48.45 o 
  -2  -9  10     2524.28     2451.14     72.28 o 
  -1  -9  10        4.90        5.20      5.83 o 
   0  -9  10       84.35       88.14      9.39 o 
   1  -9  10      195.29      220.38     10.12 o 
   2  -9  10       53.51       56.86      5.85 o 
   3  -9  10        0.62        0.40      3.78 o 
   4  -9  10        0.76       -0.85      3.57 o 
   5  -9  10      219.92      209.39     11.72 o 
   6  -9  10        0.73        0.80      4.51 o 
   7  -9  10       32.65       25.71      6.13 o 
   8  -9  10      158.87      196.44     13.03 o 
  -5  -8  10       64.24       67.39     10.24 o 
  -4  -8  10      194.75      169.84     27.01 o 
  -3  -8  10      298.60      312.85     17.68 o 
  -2  -8  10      187.23      181.84     13.04 o 
  -1  -8  10      135.69      143.99     11.47 o 
   0  -8  10       61.27       63.22      8.36 o 
   1  -8  10       12.43       12.31      4.04 o 
   2  -8  10        1.87        1.07      3.80 o 
   3  -8  10       14.33        7.76      4.02 o 
   4  -8  10      673.62      627.55     30.59 o 
   5  -8  10      728.17      719.30     20.52 o 
   6  -8  10       11.04       13.39      5.15 o 
   7  -8  10        1.21       -1.86      4.45 o 
   8  -8  10      165.98      178.88     12.00 o 
  -6  -7  10       39.68       48.23      9.10 o 
  -5  -7  10      139.45      123.48     11.76 o 
  -4  -7  10       31.75       40.02      7.95 o 
  -3  -7  10      109.38      103.86     10.40 o 
  -2  -7  10      358.76      351.32     19.55 o 
  -1  -7  10      969.99     1051.63     35.60 o 
   0  -7  10      154.71      152.83      7.98 o 
   1  -7  10      160.71      157.10      8.42 o 
   2  -7  10      484.38      470.15     14.72 o 
   3  -7  10     2033.25     1956.53     48.01 o 
   4  -7  10      242.11      212.92      9.66 o 
   5  -7  10      109.34       93.47      6.68 o 
   6  -7  10       39.94       48.66      7.74 o 
   7  -7  10        4.25        3.64      5.09 o 
   8  -7  10      139.31      148.30     11.12 o 
  -7  -6  10        1.07       -3.93     12.26 o 
  -6  -6  10       23.84       19.69      6.89 o 
  -5  -6  10     1239.57     1253.24     71.82 o 
  -4  -6  10        3.42        3.09      5.23 o 
  -3  -6  10       36.13       37.12      6.71 o 
  -2  -6  10       13.33       16.71      5.43 o 
  -1  -6  10      236.72      218.68      9.12 o 
   0  -6  10       34.03       40.83      4.51 o 
   1  -6  10      813.06      837.59     35.74 o 
   2  -6  10      143.91      145.12      7.49 o 
   3  -6  10      446.97      451.95     15.16 o 
   4  -6  10        3.02        5.99      3.59 o 
   5  -6  10     2913.44     2944.10     77.42 o 
   6  -6  10       15.48       10.20      4.80 o 
   7  -6  10       20.39       14.24      5.59 o 
   8  -6  10      140.73      158.84     11.25 o 
   9  -6  10       33.19       41.37      7.60 o 
  -7  -5  10      119.19      117.09     15.87 o 
  -6  -5  10      124.02      115.21     10.45 o 
  -5  -5  10        8.67       10.37      5.67 o 
  -4  -5  10       82.67       91.19      8.97 o 
  -3  -5  10      110.45      110.93      8.93 o 
  -2  -5  10       90.33       87.02      7.55 o 
  -1  -5  10      307.36      307.94     13.58 o 
   0  -5  10      503.51      487.30     14.17 o 
   1  -5  10       29.57       29.35      3.88 o 
   2  -5  10      175.95      182.03      8.19 o 
   3  -5  10     1129.62     1102.50     26.71 o 
   4  -5  10       49.07       41.25      5.90 o 
   5  -5  10      722.46      747.35     24.96 o 
   6  -5  10       29.45       32.16      5.74 o 
   7  -5  10       50.68       45.22     10.24 o 
   8  -5  10      113.82      132.86     10.49 o 
   9  -5  10       59.75       78.27     12.82 o 
  -8  -4  10      738.46      776.78     29.95 o 
  -7  -4  10      267.84      267.56     21.94 o 
  -6  -4  10       12.34       10.62      5.68 o 
  -5  -4  10     2333.62     2234.48     63.34 o 
  -4  -4  10      316.41      313.82     14.79 o 
  -3  -4  10       77.20       73.14      9.79 o 
  -2  -4  10       43.58       46.12      5.75 o 
  -1  -4  10      127.20      124.89      9.79 o 
   0  -4  10      197.43      181.18      7.59 o 
   1  -4  10      183.03      165.17      7.25 o 
   2  -4  10        8.25        8.66      4.63 o 
   3  -4  10     2813.47     2797.88    104.87 o 
   4  -4  10        8.37        7.19      4.51 o 
   5  -4  10      392.74      375.17     15.76 o 
   6  -4  10      198.15      191.39     13.78 o 
   7  -4  10        0.18        3.02      4.96 o 
   8  -4  10        8.66        3.06      5.38 o 
  -8  -3  10       21.36       19.47      6.71 o 
  -7  -3  10        0.04        0.28      7.50 o 
  -6  -3  10      112.95      111.67      9.36 o 
  -5  -3  10     1320.39     1354.68     40.81 o 
  -4  -3  10       59.67       44.36      6.02 o 
  -3  -3  10      187.07      159.88     14.50 o 
  -2  -3  10      172.62      184.06      7.66 o 
  -1  -3  10       62.15       73.44      7.27 o 
   0  -3  10       43.44       44.17      4.11 o 
   1  -3  10       12.47        5.37      3.09 o 
   2  -3  10     1485.05     1454.62     40.39 o 
   3  -3  10      106.16      113.32      7.92 o 
   4  -3  10      103.95      104.59      7.82 o 
   5  -3  10        3.93       -2.99      4.09 o 
   6  -3  10       25.95       26.03     10.30 o 
   7  -3  10      100.51       93.73      8.57 o 
   8  -3  10      238.35      267.14     14.68 o 
  -8  -2  10      556.60      559.43     22.70 o 
  -7  -2  10       61.09       67.86      8.58 o 
  -6  -2  10       32.28       30.46      5.61 o 
  -5  -2  10      295.62      278.49     13.23 o 
  -4  -2  10      858.19      858.42     47.86 o 
  -3  -2  10      710.29      668.28     36.01 o 
  -2  -2  10      230.87      240.64      8.86 o 
  -1  -2  10      286.98      276.10      9.52 o 
   0  -2  10      326.12      319.98     14.79 o 
   1  -2  10        2.61        2.18      5.95 o 
   2  -2  10     1076.45     1043.09     30.71 o 
   3  -2  10      383.68      384.19     20.27 o 
   4  -2  10        0.13       -1.83      4.11 o 
   5  -2  10      989.71      992.53     31.19 o 
   6  -2  10      108.51      109.87     11.99 o 
   7  -2  10      139.87      140.32     10.46 o 
   8  -2  10      276.80      301.77     15.77 o 
  -9  -1  10        0.08       12.19     11.25 o 
  -8  -1  10       10.65       10.64      8.48 o 
  -7  -1  10       12.41       -4.36      7.86 o 
  -6  -1  10       44.60       43.38      6.01 o 
  -5  -1  10       42.25       39.56      5.41 o 
  -4  -1  10      825.72      831.10     26.16 o 
  -3  -1  10      431.52      427.00     12.71 o 
  -2  -1  10      351.86      351.34     13.87 o 
  -1  -1  10     2952.12     2877.31     60.76 o 
   0  -1  10     2653.90     2608.72     55.36 o 
   1  -1  10        1.13        1.83      5.55 o 
   2  -1  10     3027.50     2856.82     73.99 o 
   3  -1  10      504.22      510.54     18.52 o 
   4  -1  10      128.39      136.19      9.40 o 
   5  -1  10        0.05        4.08      4.70 o 
   6  -1  10       12.11       11.59      5.90 o 
   7  -1  10      111.44      122.56      9.97 o 
   8  -1  10        1.72       -0.75      5.76 o 
  -9   0  10      110.34      126.33     17.06 o 
  -8   0  10      203.28      233.12     20.41 o 
  -7   0  10        0.73       -3.89      7.90 o 
  -6   0  10      368.06      361.43     24.05 o 
  -5   0  10        6.14        5.33      3.73 o 
  -4   0  10       38.16       39.10      5.09 o 
  -3   0  10     3257.41     3273.06     91.61 o 
  -2   0  10       97.52      100.20      5.83 o 
  -1   0  10      570.19      608.17     16.10 o 
   0   0  10       28.54       33.41     10.44 o 
   1   0  10      872.70      859.03     26.41 o 
   2   0  10     2205.58     2287.23     72.11 o 
   3   0  10       68.18       62.67      6.59 o 
   4   0  10        0.24       -1.89      4.18 o 
   5   0  10       68.12       66.24      7.25 o 
   6   0  10       14.53       15.07     10.93 o 
   7   0  10       25.84       36.07     14.88 o 
  -9   1  10       70.75       61.92     13.99 o 
  -8   1  10       66.03       84.25     13.74 o 
  -7   1  10      655.20      642.91     35.02 o 
  -6   1  10      401.55      393.89     25.39 o 
  -5   1  10        1.69       -3.97      5.81 o 
  -4   1  10       70.57       71.11      5.20 o 
  -3   1  10     3374.09     3443.06     89.46 o 
  -2   1  10      106.49      109.74      6.69 o 
  -1   1  10     1252.44     1229.25     49.88 o 
   0   1  10      761.16      727.37     23.02 o 
   1   1  10      935.10      942.37     28.64 o 
   2   1  10       48.85       40.89      5.88 o 
   3   1  10     1048.83      996.09     30.66 o 
   4   1  10      264.45      248.24     12.91 o 
   5   1  10       13.71        4.18      5.23 o 
   6   1  10        0.57        1.91      5.29 o 
   7   1  10      116.72      111.72     10.60 o 
  -9   2  10      141.96      143.97     17.20 o 
  -8   2  10       80.43       84.28     13.49 o 
  -7   2  10      491.42      536.52     31.74 o 
  -6   2  10        7.57        9.05      7.21 o 
  -5   2  10       51.65       43.49      9.23 o 
  -4   2  10      231.85      247.45     12.08 o 
  -3   2  10       71.43       83.77      7.54 o 
  -2   2  10      119.75      117.35      7.75 o 
  -1   2  10      263.06      241.99     11.31 o 
   0   2  10      794.82      746.29     23.71 o 
   1   2  10      173.84      174.89      9.93 o 
   2   2  10        7.78        5.29      4.63 o 
   3   2  10      476.60      471.20     18.42 o 
   4   2  10      384.49      396.58     31.66 o 
   5   2  10        0.44       -4.01      5.43 o 
   6   2  10      130.66      135.84     15.65 o 
  -9   3  10       29.77       31.30     11.36 o 
  -8   3  10        0.13       -6.24      6.96 o 
  -7   3  10      177.59      179.78     16.91 o 
  -6   3  10       74.68       68.45     11.25 o 
  -5   3  10       13.03       11.77      5.29 o 
  -4   3  10       40.35       35.85      5.77 o 
  -3   3  10     1089.50     1076.38     32.33 o 
  -2   3  10       43.77       34.12      9.23 o 
  -1   3  10      712.95      719.55     23.09 o 
   0   3  10       98.16       99.48      7.80 o 
   1   3  10       28.89       30.35      6.15 o 
   2   3  10      187.80      182.66     11.01 o 
   3   3  10      111.45      110.29      9.29 o 
   4   3  10      327.61      314.07     22.85 o 
   5   3  10        2.44        1.85      6.23 o 
   6   3  10      265.56      290.50     17.11 o 
  -9   4  10        2.22        4.69      9.67 o 
  -8   4  10        0.81       -2.89      8.19 o 
  -7   4  10       84.56       68.34     12.15 o 
  -6   4  10      536.89      556.43     30.87 o 
  -5   4  10       22.41        8.28      8.60 o 
  -4   4  10     1514.09     1475.88     43.07 o 
  -3   4  10      359.18      346.50     22.32 o 
  -2   4  10      884.31      851.36     39.63 o 
  -1   4  10        0.52       -3.03      7.90 o 
   0   4  10     1447.56     1308.44     55.57 o 
   1   4  10      251.87      261.12     13.16 o 
   2   4  10        0.19       -4.09      4.98 o 
   3   4  10        7.89        3.18      5.51 o 
   4   4  10     1025.33     1042.01     34.16 o 
   5   4  10        1.63       -5.94      5.94 o 
  -9   5  10      117.81      121.18     17.89 o 
  -8   5  10       11.08        8.51      9.38 o 
  -7   5  10      138.08      154.35     16.26 o 
  -6   5  10       17.20        1.03      6.06 o 
  -5   5  10     1286.13     1272.30     39.43 o 
  -4   5  10     2049.46     2124.03     83.67 o 
  -3   5  10       33.46       39.92      9.74 o 
  -2   5  10       40.21       44.86      9.99 o 
  -1   5  10      540.73      561.70     31.34 o 
   0   5  10      532.82      540.13     30.87 o 
   1   5  10       22.82       22.90     10.75 o 
   2   5  10      156.61      155.11     16.55 o 
   3   5  10      138.59      114.39     10.28 o 
   4   5  10       89.57       82.43      9.66 o 
  -8   6  10       54.55       51.46     11.72 o 
  -7   6  10        0.12        0.65      7.72 o 
  -6   6  10      701.39      736.17     32.64 o 
  -5   6  10      853.19      902.50     44.58 o 
  -4   6  10        1.22       -5.73      7.97 o 
  -3   6  10      342.86      372.97     25.35 o 
  -2   6  10      907.55      828.90     40.90 o 
  -1   6  10       92.15       78.15     12.69 o 
   0   6  10       67.98       62.50     12.87 o 
   1   6  10      245.74      218.73     19.80 o 
   2   6  10      169.07      157.67     18.00 o 
   3   6  10        3.02        1.51     10.35 o 
  -8   7  10       27.57       30.51     11.40 o 
  -7   7  10       20.16       19.58      9.05 o 
  -6   7  10      210.86      197.41     18.36 o 
  -5   7  10       93.99       79.34     13.13 o 
  -4   7  10       71.43       83.38     13.56 o 
  -3   7  10       95.79       96.65     14.82 o 
  -2   7  10       10.91        5.63      8.87 o 
  -1   7  10       18.95        5.12      9.45 o 
   0   7  10       22.77       29.28     11.61 o 
   1   7  10      411.24      390.93     28.02 o 
   2   7  10        4.05        5.41     10.71 o 
  -7   8  10       10.11       13.96      9.56 o 
  -6   8  10       64.00       50.74     11.87 o 
  -5   8  10      365.48      377.48     26.29 o 
  -4   8  10        0.21        0.00      8.33 o 
  -3   8  10      159.44      133.51     16.84 o 
  -2   8  10        9.88        8.87     10.89 o 
  -1   8  10        5.23       -9.45      9.59 o 
   0   8  10      135.31      137.37     17.96 o 
  -5   9  10      106.29      122.08     16.66 o 
  -4   9  10        6.47       14.39     10.06 o 
  -3   9  10        1.05        2.60      9.38 o 
  -2   9  10       27.95       12.41     12.12 o 
   1 -12  11       71.78       51.55      9.73 o 
   2 -12  11        5.22        4.88      7.57 o 
   3 -12  11       47.70       43.66      6.55 o 
   4 -12  11       17.44       20.30      5.93 o 
  -1 -11  11        1.06       -5.93      5.93 o 
   0 -11  11       14.34        4.26      6.53 o 
   1 -11  11      210.46      240.44     15.69 o 
   2 -11  11      105.76      117.45      8.61 o 
   3 -11  11      130.61      134.69      9.88 o 
   4 -11  11      322.50      318.28     13.69 o 
   5 -11  11       82.15       94.72      8.23 o 
   6 -11  11       11.38       12.13      5.44 o 
  -2 -10  11       85.64       85.30     11.20 o 
  -1 -10  11      478.31      513.05     24.04 o 
   0 -10  11       14.22       18.09      7.79 o 
   1 -10  11       42.82       42.70      8.00 o 
   2 -10  11       10.03        7.50      4.38 o 
   3 -10  11      111.25      113.16      8.06 o 
   4 -10  11      165.44      165.65     18.11 o 
   5 -10  11      107.58      110.41      8.08 o 
   6 -10  11      170.67      177.58     10.06 o 
   7 -10  11      185.07      234.78     14.39 o 
  -4  -9  11       47.62       44.04      9.96 o 
  -3  -9  11      309.03      307.41     18.53 o 
  -2  -9  11      165.34      180.32     14.14 o 
  -1  -9  11      252.25      258.94     15.96 o 
   0  -9  11        0.75       -5.43      5.43 o 
   1  -9  11       36.76       31.79      5.44 o 
   2  -9  11      152.22      145.73      8.57 o 
   3  -9  11      280.51      269.73     11.57 o 
   4  -9  11        1.41       -4.01      4.01 o 
   5  -9  11       52.03       68.60      6.46 o 
   6  -9  11       98.38       90.26      8.83 o 
   7  -9  11       79.19       76.02      8.73 o 
  -5  -8  11       23.30       37.33      9.05 o 
  -4  -8  11       14.56       10.42      7.16 o 
  -3  -8  11      643.66      708.33     39.36 o 
  -2  -8  11       84.28       95.92     15.83 o 
  -1  -8  11      132.49      144.12     11.64 o 
   0  -8  11      630.04      615.01     24.06 o 
   1  -8  11       82.83       81.11     13.84 o 
   2  -8  11      260.90      237.98     10.51 o 
   3  -8  11       57.11       61.84      5.96 o 
   4  -8  11      653.35      670.19     19.75 o 
   5  -8  11      163.99      165.19     10.79 o 
   6  -8  11        4.93        3.13      4.63 o 
   7  -8  11       18.77       19.11      6.07 o 
   8  -8  11      287.38      316.53     20.21 o 
  -5  -7  11        5.08        4.40      6.47 o 
  -4  -7  11      348.21      356.36     18.64 o 
  -3  -7  11        5.54        4.30      5.79 o 
  -2  -7  11      139.33      125.16     10.53 o 
  -1  -7  11        4.33       -2.34      5.21 o 
   0  -7  11     1408.23     1392.20     33.53 o 
   1  -7  11       59.01       58.91      5.71 o 
   2  -7  11      444.10      431.56     14.34 o 
   3  -7  11      633.86      610.72     18.00 o 
   4  -7  11     1297.71     1314.74     32.29 o 
   5  -7  11        7.24       -0.28      4.31 o 
   6  -7  11       96.99      101.06      8.94 o 
   7  -7  11      112.59      134.46     10.30 o 
   8  -7  11       45.82       52.31      8.29 o 
  -6  -6  11        8.15       -1.05      5.91 o 
  -5  -6  11       20.30       23.78      9.11 o 
  -4  -6  11      329.78      345.58     17.29 o 
  -3  -6  11        4.74        2.92      5.05 o 
  -2  -6  11      882.82      895.54     30.42 o 
  -1  -6  11      697.93      677.64     24.40 o 
   0  -6  11      299.88      298.72     10.97 o 
   1  -6  11      582.10      582.55     16.78 o 
   2  -6  11     2021.48     2050.12     46.10 o 
   3  -6  11      316.49      320.97     11.60 o 
   4  -6  11      102.18      107.49      8.45 o 
   5  -6  11       68.67       76.72     15.24 o 
   6  -6  11       51.27       55.36      7.27 o 
   7  -6  11        8.98        2.81      7.18 o 
   8  -6  11        2.41        0.30      5.43 o 
  -7  -5  11      290.95      329.69     18.32 o 
  -6  -5  11      289.65      342.33     17.65 o 
  -5  -5  11       17.76       13.85      5.99 o 
  -4  -5  11      588.47      643.51     28.17 o 
  -3  -5  11        7.07        4.15      4.81 o 
  -2  -5  11       96.71      105.98      8.70 o 
  -1  -5  11       45.23       40.41      6.80 o 
   0  -5  11      498.70      519.18     19.20 o 
   1  -5  11      175.23      166.30     13.27 o 
   2  -5  11        0.27        3.07      3.94 o 
   3  -5  11      109.54      109.81     11.68 o 
   4  -5  11     2060.08     1926.79     76.74 o 
   5  -5  11      218.06      236.83     18.00 o 
   6  -5  11      173.63      211.30     12.38 o 
   7  -5  11       16.35       16.60      5.70 o 
   8  -5  11       12.32        5.79      9.07 o 
  -7  -4  11       77.12       92.67      9.76 o 
  -6  -4  11      194.67      185.00     12.24 o 
  -5  -4  11       14.38       16.40      5.74 o 
  -4  -4  11     1241.74     1207.47     37.52 o 
  -3  -4  11       32.80       35.71      7.50 o 
  -2  -4  11      306.33      287.58     22.92 o 
  -1  -4  11      487.83      458.10     13.57 o 
   0  -4  11      212.48      203.83      8.37 o 
   1  -4  11      166.50      169.72      7.73 o 
   2  -4  11      331.10      330.74     13.76 o 
   3  -4  11       13.95       10.88      4.66 o 
   4  -4  11      637.48      647.71     27.03 o 
   5  -4  11       87.29       84.92      8.05 o 
   6  -4  11        6.06       -2.20      4.62 o 
   7  -4  11      109.66      112.05      9.93 o 
   8  -4  11        2.68       -1.47      6.56 o 
  -8  -3  11        3.82       -5.40      5.40 o 
  -7  -3  11       44.47       62.83     10.75 o 
  -6  -3  11       46.29       51.11      7.18 o 
  -5  -3  11       69.13       75.40      7.71 o 
  -4  -3  11       83.14       73.02      6.94 o 
  -3  -3  11      561.88      521.52     19.29 o 
  -2  -3  11     1627.28     1594.73     42.54 o 
  -1  -3  11        1.25        0.50      2.63 o 
   0  -3  11       14.01        9.41      3.70 o 
   1  -3  11       24.83       27.79      4.04 o 
   2  -3  11       28.58       33.44      5.18 o 
   3  -3  11      115.53      108.75      8.04 o 
   4  -3  11      112.18      121.17      8.99 o 
   5  -3  11      658.09      689.10     24.24 o 
   6  -3  11      570.44      608.79     22.79 o 
   7  -3  11        5.43        6.77      7.50 o 
   8  -3  11       35.73       48.95      8.21 o 
  -8  -2  11       47.50       28.02     11.40 o 
  -7  -2  11       24.03       26.83      6.12 o 
  -6  -2  11       13.10       12.31      5.70 o 
  -5  -2  11       33.03       43.78      6.98 o 
  -4  -2  11        1.84       -0.24      4.51 o 
  -3  -2  11     1171.46     1163.02     34.75 o 
  -2  -2  11      763.85      782.97     20.00 o 
  -1  -2  11       77.77       81.51      5.54 o 
   0  -2  11      324.03      326.78     18.85 o 
   1  -2  11     2484.67     2455.07     64.51 o 
   2  -2  11        0.77        1.82      3.97 o 
   3  -2  11       14.57       11.99      4.87 o 
   4  -2  11        0.96        4.77      4.62 o 
   5  -2  11       28.96       39.28      6.66 o 
   6  -2  11       48.35       42.08      7.25 o 
   7  -2  11      222.16      254.71     15.06 o 
  -8  -1  11      224.07      250.50     21.93 o 
  -7  -1  11      102.56       97.95     13.70 o 
  -6  -1  11       18.74        5.47      4.35 o 
  -5  -1  11       49.71       51.86      6.34 o 
  -4  -1  11     2412.01     2387.87     64.92 o 
  -3  -1  11      310.64      321.53     11.02 o 
  -2  -1  11      711.11      703.23     23.03 o 
  -1  -1  11      222.05      215.75      8.84 o 
   0  -1  11      266.79      283.82     12.65 o 
   1  -1  11      426.45      412.91     16.08 o 
   2  -1  11       40.03       34.72      5.52 o 
   3  -1  11      279.00      272.03     29.39 o 
   4  -1  11       47.47       43.22      6.47 o 
   5  -1  11       95.91       89.01      8.76 o 
   6  -1  11      492.11      490.29     20.29 o 
   7  -1  11       24.94       29.04      7.50 o 
  -8   0  11       20.01        9.30      8.94 o 
  -7   0  11       10.74        9.67      8.48 o 
  -6   0  11       12.61       18.83      8.37 o 
  -5   0  11        1.04        6.53      7.39 o 
  -4   0  11       78.13       79.54      6.76 o 
  -3   0  11       74.46       69.97      5.48 o 
  -2   0  11     5513.24     5588.60    114.62 o 
  -1   0  11        2.24        0.69      4.09 o 
   0   0  11       13.54        5.62      4.38 o 
   1   0  11      880.95      899.46     27.90 o 
   2   0  11     1180.85     1144.22     34.13 o 
   3   0  11       39.06       48.77      6.39 o 
   4   0  11       27.96       27.44      6.04 o 
   5   0  11      222.58      215.23     12.80 o 
   6   0  11      151.33      164.76     11.46 o 
   7   0  11       12.12        8.31      8.08 o 
  -9   1  11       41.20       53.19     13.13 o 
  -8   1  11       58.76       60.19     13.16 o 
  -7   1  11      381.85      379.47     26.07 o 
  -6   1  11       73.12       67.37     11.32 o 
  -5   1  11        6.75        8.22      7.54 o 
  -4   1  11     1497.70     1554.40     44.48 o 
  -3   1  11       11.29       18.95      3.99 o 
  -2   1  11      485.90      478.51     17.30 o 
  -1   1  11      118.38      108.17      7.64 o 
   0   1  11      337.34      329.55     14.06 o 
   1   1  11      110.44      120.61      8.84 o 
   2   1  11      112.28      103.65      8.22 o 
   3   1  11      231.94      210.11     11.72 o 
   4   1  11       70.18       72.26      9.52 o 
   5   1  11      196.12      189.38     12.46 o 
   6   1  11       26.69       19.87      6.97 o 
  -9   2  11      100.70       84.97     15.69 o 
  -8   2  11        4.83       -3.21      7.65 o 
  -7   2  11        8.41        0.32      7.47 o 
  -6   2  11       31.87       28.31      9.52 o 
  -5   2  11       52.45       48.07      9.38 o 
  -4   2  11      455.27      477.49     26.22 o 
  -3   2  11       42.93       44.89      6.37 o 
  -2   2  11      741.39      744.90     35.02 o 
  -1   2  11      335.33      347.14     14.22 o 
   0   2  11      384.85      383.16     15.36 o 
   1   2  11       12.02       16.71      4.97 o 
   2   2  11      323.63      304.41     14.19 o 
   3   2  11     1604.68     1650.34     47.53 o 
   4   2  11        5.31       11.54      6.07 o 
   5   2  11        4.83       -1.41      5.56 o 
  -9   3  11       89.20       84.71     15.65 o 
  -8   3  11        6.60       -2.74      7.79 o 
  -7   3  11       36.32       40.39     10.42 o 
  -6   3  11       20.34       19.01      8.08 o 
  -5   3  11     1123.59     1078.88     33.98 o 
  -4   3  11       10.03        7.28      5.12 o 
  -3   3  11        5.68       -3.61      7.50 o 
  -2   3  11        3.17       15.80      8.08 o 
  -1   3  11      202.35      221.40     18.83 o 
   0   3  11       52.03       65.93     16.28 o 
   1   3  11      150.80      157.05     10.19 o 
   2   3  11       21.87       13.48     15.47 o 
   3   3  11      653.04      634.89     23.64 o 
   4   3  11       10.63       15.37      6.71 o 
   5   3  11      710.63      707.78     26.94 o 
  -8   4  11       45.66       30.73     11.65 o 
  -7   4  11       80.82       89.08     13.67 o 
  -6   4  11       88.30       94.24     12.87 o 
  -5   4  11       91.51       90.18      8.85 o 
  -4   4  11      607.25      564.76     31.09 o 
  -3   4  11      512.03      554.34     30.33 o 
  -2   4  11      265.15      250.54     19.94 o 
  -1   4  11       19.84       25.43     10.21 o 
   0   4  11      329.99      324.07     23.59 o 
   1   4  11       30.34       25.61     10.71 o 
   2   4  11       53.26       48.17      7.37 o 
   3   4  11      512.42      515.45     21.14 o 
   4   4  11      100.95       97.93     10.09 o 
  -8   5  11      443.00      461.40     30.83 o 
  -7   5  11       65.34       88.39     13.60 o 
  -6   5  11        4.36        5.48      7.83 o 
  -5   5  11     1274.28     1280.85     57.38 o 
  -4   5  11     1096.27     1046.79     48.58 o 
  -3   5  11      117.21      130.59     14.86 o 
  -2   5  11       18.93       19.47      9.63 o 
  -1   5  11      211.54      199.76     18.75 o 
   0   5  11      116.92      116.02     15.36 o 
   1   5  11        0.30        0.40      8.44 o 
   2   5  11        1.92       -1.19     10.24 o 
   3   5  11      574.18      568.44     33.72 o 
  -7   6  11        6.85       10.93      8.73 o 
  -6   6  11      308.84      346.79     25.21 o 
  -5   6  11      562.19      566.53     33.61 o 
  -4   6  11        1.51       -3.46      8.55 o 
  -3   6  11        4.97        5.84      8.29 o 
  -2   6  11        2.98       -3.82      8.84 o 
  -1   6  11       19.88       20.81     10.24 o 
   0   6  11       25.29        1.30     10.03 o 
   1   6  11       19.57       13.20     10.17 o 
   2   6  11      140.61      141.77     17.74 o 
  -6   7  11       79.74       78.37     13.74 o 
  -5   7  11        1.55        0.87      8.40 o 
  -4   7  11      486.20      504.10     32.31 o 
  -3   7  11       67.04       46.49     12.51 o 
  -2   7  11        6.44        4.65      9.27 o 
  -1   7  11        0.18       -2.60      9.30 o 
   0   7  11      173.10      175.56     19.44 o 
  -5   8  11       21.19        7.32      9.88 o 
  -4   8  11        8.04        7.72     10.46 o 
  -3   8  11       32.64       27.30     11.87 o 
  -2   8  11        3.34        6.67     11.87 o 
   0 -11  12       75.26       71.26     11.05 o 
   1 -11  12       57.14       55.65      9.93 o 
   2 -11  12       91.04      101.97      8.43 o 
   3 -11  12       27.64       43.40      6.53 o 
   4 -11  12      175.17      196.25     11.07 o 
  -2 -10  12        9.15        7.87      7.62 o 
  -1 -10  12       29.80       39.74     17.09 o 
   0 -10  12       84.97       78.74     27.91 o 
   1 -10  12        0.08        3.34      6.39 o 
   2 -10  12      353.34      386.14     20.36 o 
   3 -10  12        0.68        0.63      4.27 o 
   4 -10  12        3.83        4.59      4.49 o 
   5 -10  12       24.84       31.51      5.84 o 
   6 -10  12      224.17      214.54     13.60 o 
  -3  -9  12        6.07        2.78      7.19 o 
  -2  -9  12      215.35      257.14     19.29 o 
  -1  -9  12      153.70      166.09     13.40 o 
   0  -9  12        8.51        2.59      5.93 o 
   1  -9  12      119.04      122.96      8.34 o 
   2  -9  12       66.65       74.22      7.04 o 
   3  -9  12       47.57       58.94      6.32 o 
   4  -9  12      107.60      115.89      8.10 o 
   5  -9  12       44.70       41.01      6.78 o 
   6  -9  12       30.05       31.55     11.54 o 
  -4  -8  12       17.87       15.45      7.75 o 
  -3  -8  12        0.49       -2.81      6.20 o 
  -2  -8  12       26.96       28.20      7.65 o 
  -1  -8  12      137.62      142.30     11.57 o 
   0  -8  12       26.90       13.15      9.59 o 
   1  -8  12      687.71      703.28     20.60 o 
   2  -8  12      125.21      131.88      8.31 o 
   3  -8  12        8.20        9.97      4.20 o 
   4  -8  12      295.12      281.19     18.92 o 
   5  -8  12      132.08      130.56     10.82 o 
   6  -8  12       31.78       29.74      6.44 o 
   7  -8  12      113.10       95.97     24.43 o 
  -5  -7  12       73.57       82.54     18.63 o 
  -4  -7  12       80.00       79.92      9.67 o 
  -3  -7  12        0.22       -5.10      5.10 o 
  -2  -7  12        4.86        4.68      7.01 o 
  -1  -7  12     2365.35     2402.57     68.66 o 
   0  -7  12      791.98      846.48     23.10 o 
   1  -7  12      120.00      108.58      7.22 o 
   2  -7  12        8.68        6.76      4.06 o 
   3  -7  12      907.47      935.04     24.84 o 
   4  -7  12      375.38      391.94     16.99 o 
   5  -7  12       27.27       30.48      6.34 o 
   6  -7  12        0.85        7.66      5.20 o 
   7  -7  12      322.02      338.28     24.63 o 
  -6  -6  12       13.20        2.20      7.00 o 
  -5  -6  12      120.04      129.22     11.37 o 
  -4  -6  12       32.61       32.36      7.77 o 
  -3  -6  12       28.65       12.06     10.04 o 
  -2  -6  12      325.24      352.19     20.11 o 
  -1  -6  12     2286.29     2352.12     66.29 o 
   0  -6  12        2.33        0.60      3.43 o 
   1  -6  12      696.50      663.34     26.85 o 
   2  -6  12        8.89       11.25      5.17 o 
   3  -6  12      544.49      542.12     20.02 o 
   4  -6  12        4.97        6.49      6.60 o 
   5  -6  12      167.83      168.71     16.19 o 
   6  -6  12       73.87       75.37      8.41 o 
   7  -6  12       63.98       73.04      8.82 o 
  -6  -5  12       24.26       30.87      7.94 o 
  -5  -5  12      267.07      272.88     15.17 o 
  -4  -5  12      133.93      131.73     10.54 o 
  -3  -5  12       26.19       23.70      6.92 o 
  -2  -5  12      100.77      100.90      8.98 o 
  -1  -5  12       87.07       84.83      6.17 o 
   0  -5  12     1538.56     1515.44     35.40 o 
   1  -5  12      323.44      318.60     11.38 o 
   2  -5  12      300.80      301.15     21.04 o 
   3  -5  12      112.47      121.38     13.69 o 
   4  -5  12      200.69      212.06     11.81 o 
   5  -5  12        8.43        5.78      5.30 o 
   6  -5  12       28.74       43.62      7.07 o 
   7  -5  12        3.36       -0.98      5.50 o 
  -7  -4  12       10.78       15.43      7.01 o 
  -6  -4  12        0.22       -0.93      5.33 o 
  -5  -4  12       22.59       26.47      6.18 o 
  -4  -4  12       20.41       16.47      5.71 o 
  -3  -4  12      344.31      361.01     15.91 o 
  -2  -4  12        3.38        6.05      4.76 o 
  -1  -4  12      899.15      848.30     27.58 o 
   0  -4  12      188.52      178.59      8.23 o 
   1  -4  12       23.73       28.47      5.13 o 
   2  -4  12      525.37      523.84     20.66 o 
   3  -4  12        5.72        7.58      4.50 o 
   4  -4  12      122.88      123.58     13.06 o 
   5  -4  12       90.66       95.79      8.94 o 
   6  -4  12      529.19      559.26     22.16 o 
   7  -4  12      263.16      289.36     16.10 o 
  -7  -3  12        6.05       12.31      6.05 o 
  -6  -3  12        0.16        7.05      4.69 o 
  -5  -3  12       34.90       29.36      5.90 o 
  -4  -3  12       41.27       32.58      6.00 o 
  -3  -3  12        9.42        4.84      4.50 o 
  -2  -3  12        6.20       10.18      3.87 o 
  -1  -3  12      574.86      595.71     19.48 o 
   0  -3  12      700.45      674.49     18.33 o 
   1  -3  12        2.61        6.80      4.19 o 
   2  -3  12      259.75      255.28     12.67 o 
   3  -3  12      161.49      156.68     10.44 o 
   4  -3  12       36.84       38.31      8.55 o 
   5  -3  12      244.43      251.92     13.90 o 
   6  -3  12      619.33      697.86     26.13 o 
   7  -3  12       41.27       48.41      8.29 o 
  -7  -2  12      579.28      544.39     33.25 o 
  -6  -2  12       81.99       73.52     13.72 o 
  -5  -2  12        2.48        5.59      4.52 o 
  -4  -2  12      141.19      142.21      9.65 o 
  -3  -2  12     2388.99     2381.57     65.25 o 
  -2  -2  12      396.48      396.78     12.83 o 
  -1  -2  12       59.29       50.66      4.83 o 
   0  -2  12      151.05      154.12      9.22 o 
   1  -2  12       91.32       84.36      7.41 o 
   2  -2  12      513.21      537.22     19.91 o 
   3  -2  12        5.82        2.72      4.68 o 
   4  -2  12      224.05      209.53     12.17 o 
   5  -2  12      462.19      521.46     21.02 o 
   6  -2  12       32.68       18.06      6.90 o 
   7  -2  12      344.26      395.33     19.18 o 
  -8  -1  12       13.47       20.20     11.54 o 
  -7  -1  12      342.04      313.72     23.87 o 
  -6  -1  12        9.46        6.67      8.69 o 
  -5  -1  12       42.32       47.59     11.27 o 
  -4  -1  12      286.20      279.65     13.16 o 
  -3  -1  12     1528.30     1579.44     40.25 o 
  -2  -1  12       85.18       91.62      6.29 o 
  -1  -1  12     1027.74      976.87     29.42 o 
   0  -1  12      214.83      220.92     11.42 o 
   1  -1  12       49.47       32.05      5.74 o 
   2  -1  12      203.63      194.75     19.08 o 
   3  -1  12        1.68        6.16      4.68 o 
   4  -1  12      132.22      137.79     10.04 o 
   5  -1  12        5.74        9.45      5.77 o 
   6  -1  12       79.63       82.26      9.43 o 
  -8   0  12      157.09      182.88     20.09 o 
  -7   0  12      230.23      202.79     20.16 o 
  -6   0  12      247.47      253.03     21.03 o 
  -5   0  12      429.56      444.16     27.16 o 
  -4   0  12       11.72        8.04      7.43 o 
  -3   0  12      804.29      784.41     20.77 o 
  -2   0  12      135.63      138.56     10.75 o 
  -1   0  12     1125.07     1082.93     32.32 o 
   0   0  12       87.84       91.93      7.74 o 
   1   0  12       32.62       48.43      6.46 o 
   2   0  12      205.00      213.85     11.72 o 
   3   0  12       79.11       80.01     11.90 o 
   4   0  12       14.24       12.23      5.79 o 
   5   0  12      243.48      272.09     22.05 o 
   6   0  12        2.06        0.69      6.08 o 
  -8   1  12        0.20        0.25      9.09 o 
  -7   1  12      120.09      140.97     16.16 o 
  -6   1  12       62.06       77.10     12.15 o 
  -5   1  12       19.50       22.14      8.91 o 
  -4   1  12       18.21       19.51      8.40 o 
  -3   1  12     2650.97     2715.22    100.62 o 
  -2   1  12      160.77      157.50      9.78 o 
  -1   1  12       85.94       79.83      7.30 o 
   0   1  12      155.56      144.92      9.69 o 
   1   1  12        1.14       -2.71      4.52 o 
   2   1  12       29.93       21.56      6.10 o 
   3   1  12        6.41        6.18      5.52 o 
   4   1  12      641.69      661.43     24.66 o 
   5   1  12       20.30       23.86      7.01 o 
  -8   2  12       31.25       26.76     11.50 o 
  -7   2  12       56.18       69.13     13.24 o 
  -6   2  12       60.14       70.79     12.44 o 
  -5   2  12       19.10       16.99      8.62 o 
  -4   2  12       39.88       29.00      8.66 o 
  -3   2  12        6.31       -2.74      7.68 o 
  -2   2  12      318.84      319.27     21.39 o 
  -1   2  12        1.40        3.39      8.15 o 
   0   2  12       28.43       25.85      5.51 o 
   1   2  12       33.00       27.14      6.02 o 
   2   2  12      130.30      105.48      9.17 o 
   3   2  12       34.16       33.86     10.30 o 
   4   2  12     1048.64     1037.98     34.12 o 
   5   2  12       16.80        4.81      7.26 o 
  -8   3  12       50.42       56.95     13.06 o 
  -7   3  12        5.06        8.15      9.41 o 
  -6   3  12       65.72       66.61     11.94 o 
  -5   3  12       36.09       32.71      9.38 o 
  -4   3  12      331.52      335.58     22.18 o 
  -3   3  12      142.18      167.55     15.76 o 
  -2   3  12      170.98      163.48     16.48 o 
  -1   3  12      687.76      661.20     34.77 o 
   0   3  12       33.53       27.99     10.96 o 
   1   3  12       74.82       68.96      7.87 o 
   2   3  12     1085.54     1083.95     34.65 o 
   3   3  12       24.92       31.29      7.42 o 
   4   3  12       46.72       55.79      8.59 o 
  -7   4  12      155.59      164.45     17.24 o 
  -6   4  12      481.09      500.21     29.86 o 
  -5   4  12       45.26       29.93     10.64 o 
  -4   4  12      193.80      191.86     18.10 o 
  -3   4  12      102.11      128.86     15.18 o 
  -2   4  12       77.57       62.61     12.41 o 
  -1   4  12       16.90       12.44      9.81 o 
   0   4  12       59.74       56.95     12.95 o 
   1   4  12      322.12      349.46     25.57 o 
   2   4  12      112.98      122.62     16.01 o 
   3   4  12       20.44       26.26      7.53 o 
  -7   5  12      254.71      251.44     21.49 o 
  -5   5  12      209.69      196.04     19.51 o 
  -4   5  12      402.18      397.43     26.51 o 
  -3   5  12        0.41        7.14      9.27 o 
  -2   5  12      159.09      151.50     17.06 o 
  -1   5  12      371.97      361.97     25.46 o 
   0   5  12        3.44       -4.51      8.69 o 
   1   5  12        9.73        1.37      9.67 o 
   2   5  12      114.12      103.72     17.31 o 
  -5   6  12      261.68      274.52     23.44 o 
  -4   6  12        7.27        6.02      9.85 o 
  -3   6  12       55.62       60.05     13.63 o 
  -2   6  12      153.98      163.80     18.28 o 
  -1   6  12        5.75       -4.76      9.05 o 
   0   6  12        1.98       -1.37     10.89 o 
  -5   7  12        3.23       -1.23      9.23 o 
  -4   7  12       64.87       63.29     14.35 o 
  -3   7  12      100.20       94.02     16.63 o 
  -2   7  12      206.05      210.83     22.00 o 
   0 -10  13      128.34      144.82     14.19 o 
   1 -10  13       55.89       57.28      9.41 o 
   2 -10  13        0.08       -0.24      4.89 o 
   3 -10  13      161.92      166.74     10.26 o 
   4 -10  13        8.33        7.15      4.98 o 
  -2  -9  13        2.11       -6.17     15.89 o 
  -1  -9  13        0.59       -5.22      5.83 o 
   0  -9  13      129.09      151.16     12.57 o 
   1  -9  13      110.16      119.56     11.09 o 
   2  -9  13        8.25        7.25      4.88 o 
   3  -9  13      274.96      270.94     12.30 o 
   4  -9  13       31.88       39.79      6.96 o 
   5  -9  13        0.37        0.08      5.22 o 
  -3  -8  13       51.82       54.60      9.57 o 
  -2  -8  13      264.56      290.76     17.22 o 
  -1  -8  13        2.71        6.23      6.46 o 
   0  -8  13      496.69      505.38     22.18 o 
   1  -8  13      165.60      185.32     14.27 o 
   2  -8  13       49.86       45.33      5.98 o 
   3  -8  13       38.79       49.46      6.14 o 
   4  -8  13        9.65        6.23      5.18 o 
   5  -8  13       50.12       45.16      7.40 o 
   6  -8  13       14.52       16.50      6.53 o 
  -4  -7  13       35.19       41.95      9.06 o 
  -3  -7  13      193.58      200.98     14.17 o 
  -2  -7  13        1.59        0.03      5.65 o 
  -1  -7  13      111.57      117.47     10.58 o 
   0  -7  13     2364.94     2292.93     65.73 o 
   1  -7  13       21.35       25.11      6.52 o 
   2  -7  13       21.04       14.43      9.52 o 
   3  -7  13      400.49      387.83     24.70 o 
   4  -7  13       48.51       42.77      9.67 o 
   5  -7  13        4.38        6.24      7.25 o 
   6  -7  13       75.52       85.03      9.10 o 
  -5  -6  13      650.47      684.43     27.73 o 
  -4  -6  13       42.84       48.47      8.44 o 
  -3  -6  13      132.62      143.46     11.38 o 
  -2  -6  13      816.32      823.42     53.46 o 
  -1  -6  13      604.26      674.86     25.27 o 
   0  -6  13       63.72       65.17      7.28 o 
   1  -6  13      473.57      454.75     16.26 o 
   2  -6  13       92.34       91.25      8.24 o 
   3  -6  13       67.85       78.52      7.87 o 
   4  -6  13       16.97        8.40      5.14 o 
   5  -6  13        0.72       -4.74      4.74 o 
   6  -6  13       71.72       80.46      9.24 o 
  -5  -5  13       14.23       21.56      6.89 o 
  -4  -5  13        3.62       -1.85      6.60 o 
  -3  -5  13      243.82      265.49     14.26 o 
  -2  -5  13      616.34      622.94     47.17 o 
  -1  -5  13       43.61       50.67      7.15 o 
   0  -5  13      313.04      319.47     11.90 o 
   1  -5  13      569.67      569.05     20.53 o 
   2  -5  13       92.44       82.83     21.28 o 
   3  -5  13        4.23        7.69      5.03 o 
   4  -5  13        2.11        5.79      5.27 o 
   5  -5  13      577.23      603.55     23.38 o 
   6  -5  13       32.17       36.31      7.56 o 
  -6  -4  13        0.23       -1.69      5.43 o 
  -5  -4  13      106.62      129.76     25.19 o 
  -4  -4  13       46.48       38.40      6.71 o 
  -3  -4  13      179.76      179.92     14.84 o 
  -2  -4  13       62.21       61.37      7.34 o 
  -1  -4  13      577.04      595.86     21.81 o 
   0  -4  13        1.28       -1.44      3.34 o 
   1  -4  13      277.11      272.35     33.74 o 
   2  -4  13       43.21       42.56      8.01 o 
   3  -4  13       59.44       59.51      7.33 o 
   4  -4  13      169.50      194.42     11.93 o 
   5  -4  13       63.65       68.45     10.30 o 
   6  -4  13      200.21      219.93     13.93 o 
  -6  -3  13      203.03      206.82     14.23 o 
  -5  -3  13      153.85      161.12     10.89 o 
  -4  -3  13      169.42      173.48     11.08 o 
  -3  -3  13        1.46        0.12      4.70 o 
  -2  -3  13     1081.32     1062.65     33.24 o 
  -1  -3  13       15.96       16.81      4.21 o 
   0  -3  13       14.14       15.09      4.76 o 
   1  -3  13       52.92       52.43     10.15 o 
   2  -3  13     1291.60     1288.27     38.51 o 
   3  -3  13       13.37        8.86      5.54 o 
   4  -3  13        2.20        0.90      5.08 o 
   5  -3  13      371.35      429.24     19.29 o 
   6  -3  13      705.18      785.18     29.03 o 
  -7  -2  13       58.94       64.52     14.21 o 
  -6  -2  13      618.25      625.35     36.10 o 
  -5  -2  13       11.48        8.38      5.18 o 
  -4  -2  13       29.70       29.78      5.91 o 
  -3  -2  13      489.77      492.99     19.19 o 
  -2  -2  13     1445.43     1519.68     74.11 o 
  -1  -2  13      201.53      199.77     26.07 o 
   0  -2  13       34.11       34.83      6.09 o 
   1  -2  13      512.81      526.50     19.78 o 
   2  -2  13      240.63      219.85     12.21 o 
   3  -2  13        0.86        0.22      4.82 o 
   4  -2  13      596.99      617.92     23.40 o 
   5  -2  13      550.45      591.64     25.17 o 
   6  -2  13        2.52       12.85      7.04 o 
  -7  -1  13      351.05      409.69     28.53 o 
  -6  -1  13        9.95        2.09      8.87 o 
  -5  -1  13      198.43      202.17     18.72 o 
  -4  -1  13      999.79     1057.37     33.29 o 
  -3  -1  13      152.13      160.99     10.26 o 
  -2  -1  13       11.87       15.89      5.37 o 
  -1  -1  13      120.46      118.54      8.47 o 
   0  -1  13      185.96      194.66     11.09 o 
   1  -1  13      104.12      116.69      8.87 o 
   2  -1  13       61.87       64.84      7.79 o 
   3  -1  13        3.66        7.10      5.20 o 
   4  -1  13       99.16      107.96     10.71 o 
   5  -1  13       60.89       69.92      8.83 o 
  -7   0  13        1.72        3.03      9.77 o 
  -6   0  13      169.99      180.54     18.54 o 
  -5   0  13       19.65       10.17      8.91 o 
  -4   0  13      435.70      428.55     26.22 o 
  -3   0  13       28.03       -3.43      3.43 o 
  -2   0  13      911.35      872.29     27.51 o 
  -1   0  13      120.10      112.55      8.50 o 
   0   0  13      119.91      124.49      9.07 o 
   1   0  13        0.94       -2.75      6.85 o 
   2   0  13        5.01        7.64      7.56 o 
   3   0  13      142.05      140.28     10.63 o 
   4   0  13       69.50       63.09      8.58 o 
   5   0  13       85.45       89.53     10.00 o 
  -7   1  13      536.80      597.44     35.81 o 
  -6   1  13       57.44       67.26     12.77 o 
  -5   1  13       95.94       98.27     13.38 o 
  -3   1  13      251.49      254.79     19.73 o 
  -2   1  13       37.84       35.05     10.13 o 
  -1   1  13       36.87       37.04      6.44 o 
   0   1  13       76.58       81.70      7.76 o 
   1   1  13      195.14      196.84     11.78 o 
   2   1  13        3.50        4.22      5.52 o 
   3   1  13       87.67       72.78      8.63 o 
   4   1  13       20.51       22.07      7.28 o 
  -7   2  13       20.39       34.12     11.54 o 
  -6   2  13        0.67       -3.03      8.44 o 
  -5   2  13        6.77       -1.23      7.39 o 
  -4   2  13       20.16       13.52      8.26 o 
  -3   2  13        0.96        5.45      8.51 o 
  -2   2  13      155.00      166.00     16.73 o 
  -1   2  13      609.95      619.58     33.03 o 
   0   2  13      615.53      554.66     31.56 o 
   1   2  13      197.40      204.29     25.79 o 
   2   2  13       22.35       14.20      6.19 o 
   3   2  13      663.84      683.22     25.74 o 
   4   2  13        6.92        7.71      6.59 o 
  -7   3  13      264.65      275.38     23.37 o 
  -6   3  13        1.94       -6.13      7.36 o 
  -4   3  13        8.98        4.94      8.98 o 
  -3   3  13       91.79      104.55     14.57 o 
  -2   3  13       74.84       64.92     12.66 o 
  -1   3  13      214.79      221.18     20.63 o 
   0   3  13       59.30       49.70     12.84 o 
   1   3  13       75.04       53.84     13.63 o 
   2   3  13      161.09      175.09     19.40 o 
   3   3  13      747.96      735.00     29.30 o 
  -4   4  13       32.55       40.03     12.12 o 
  -3   4  13        1.18       -7.90      8.84 o 
  -2   4  13      293.87      287.11     23.23 o 
  -1   4  13       13.47       12.26     10.75 o 
   0   4  13      584.72      581.42     34.19 o 
   1   4  13       29.85       21.93     12.33 o 
   2   4  13        4.82        5.70     10.89 o 
  -5   5  13       99.32       90.52     15.54 o 
  -4   5  13      129.53      118.40     16.30 o 
  -3   5  13        8.08        0.65      9.77 o 
  -2   5  13       25.08       11.43     10.17 o 
  -1   5  13       61.60       66.79     14.43 o 
   0   5  13      117.80      129.94     18.07 o 
  -4   6  13       52.88       21.82     11.07 o 
  -3   6  13       42.85       14.71     11.97 o 
  -2   6  13       20.25       23.15     12.95 o 
   0  -9  14        0.01        0.03      6.55 o 
   1  -9  14        1.95        5.86      6.86 o 
   2  -9  14        9.87       14.16      5.38 o 
   3  -9  14       35.97       39.07      9.43 o 
   4  -9  14       38.33       36.65      7.79 o 
  -2  -8  14        3.35       13.07     15.11 o 
  -1  -8  14      131.39      140.47     33.97 o 
   0  -8  14        3.53       -0.28      6.21 o 
   1  -8  14      180.18      174.17      9.78 o 
   2  -8  14       12.83        4.71      6.26 o 
   3  -8  14       35.49       31.48     10.24 o 
   4  -8  14      207.25      197.02     18.28 o 
  -3  -7  14       92.41       81.11     10.67 o 
  -2  -7  14        6.11        1.72      6.16 o 
  -1  -7  14      402.58      381.96     18.67 o 
   0  -7  14      202.06      230.70     19.55 o 
   1  -7  14       54.67       56.42      5.99 o 
   2  -7  14        3.12        3.82      5.00 o 
   3  -7  14      123.66      125.14      9.92 o 
   4  -7  14      317.64      340.83     16.39 o 
   5  -7  14        2.55        4.88      5.48 o 
  -4  -6  14      171.94      167.38     13.01 o 
  -3  -6  14       14.27        7.51      7.47 o 
  -2  -6  14      201.49      214.12     13.88 o 
  -1  -6  14      712.13      737.16     27.09 o 
   0  -6  14      100.32      112.13      7.56 o 
   1  -6  14        2.24        4.99      4.70 o 
   2  -6  14       20.32       14.64      5.63 o 
   3  -6  14       41.10       27.32      6.55 o 
   4  -6  14        7.86        9.97      5.98 o 
   5  -6  14        4.58       -0.68      5.85 o 
  -5  -5  14        6.98        2.70      6.82 o 
  -4  -5  14      382.65      410.67     31.47 o 
  -3  -5  14        0.14       -0.13      4.96 o 
  -2  -5  14       24.98       41.01      7.25 o 
  -1  -5  14       27.17       22.68      6.29 o 
   0  -5  14      309.23      332.91     15.20 o 
   1  -5  14      293.70      302.34     14.57 o 
   2  -5  14        4.78       -2.51      4.40 o 
   3  -5  14        0.25        3.16      4.79 o 
   4  -5  14       25.41       31.56      6.76 o 
   5  -5  14       35.92       36.70      7.59 o 
  -5  -4  14        0.79       -5.27      5.27 o 
  -4  -4  14       80.45       81.97      8.99 o 
  -3  -4  14       45.67       39.85      7.03 o 
  -2  -4  14       67.65       62.98      7.55 o 
  -1  -4  14        0.23        1.51      3.53 o 
   0  -4  14      302.69      320.92     14.88 o 
   1  -4  14      575.82      605.11     22.15 o 
   2  -4  14       91.93       92.85      8.71 o 
   3  -4  14      499.71      538.99     21.33 o 
   4  -4  14      370.03      376.57     17.58 o 
   5  -4  14       24.67       28.39      7.61 o 
  -6  -3  14       89.42       93.94      9.41 o 
  -5  -3  14      265.17      258.34     14.63 o 
  -4  -3  14      192.27      170.83     11.62 o 
  -3  -3  14       50.74       63.41      7.77 o 
  -2  -3  14      170.70      160.68     10.48 o 
  -1  -3  14        0.61        1.72      4.75 o 
   0  -3  14       66.54       63.32      7.17 o 
   1  -3  14      407.91      406.26     17.06 o 
   2  -3  14       35.29       36.72      7.06 o 
   3  -3  14      452.84      463.37     19.84 o 
   4  -3  14       55.46       65.24      8.81 o 
   5  -3  14      360.73      407.53     19.71 o 
  -6  -2  14      309.60      338.17     26.51 o 
  -5  -2  14      154.83      173.83     18.10 o 
  -4  -2  14       18.20       19.10      5.82 o 
  -3  -2  14      201.40      201.02     11.89 o 
  -1  -2  14        0.05       -3.09      4.45 o 
   0  -2  14       18.44       24.22      5.89 o 
   1  -2  14     1526.51     1566.78     45.46 o 
   2  -2  14       31.39       31.28      6.67 o 
   3  -2  14      111.38      116.70     10.09 o 
   4  -2  14        7.65        5.34      6.10 o 
   5  -2  14      201.30      227.49     21.06 o 
  -6  -1  14        3.45        8.51     10.53 o 
  -5  -1  14       31.13       43.85     11.76 o 
  -4  -1  14       42.27       42.99     10.71 o 
  -3  -1  14      274.53      298.07     19.40 o 
  -2  -1  14       10.06        5.45      4.88 o 
  -1  -1  14        5.51       13.85      5.53 o 
   0  -1  14       24.15       23.31      7.95 o 
   1  -1  14       77.35       69.12      7.93 o 
   2  -1  14       80.29       75.91     10.58 o 
   3  -1  14       87.25       97.75      9.57 o 
   4  -1  14       68.14       82.82      9.84 o 
  -6   0  14      515.49      610.71     36.21 o 
  -5   0  14       63.64       58.60     12.12 o 
  -2   0  14      120.22      117.75     13.85 o 
  -1   0  14       54.41       72.37      7.63 o 
   0   0  14       33.32       36.85     15.38 o 
   1   0  14      208.28      217.36     13.18 o 
   2   0  14        1.03       -3.54      5.35 o 
   3   0  14       40.08       39.87     10.62 o 
   4   0  14       45.69       49.59      8.91 o 
  -6   1  14      204.32      215.12     20.70 o 
  -3   1  14        4.85       -7.75      7.75 o 
  -2   1  14      424.01      444.52     26.90 o 
  -1   1  14       63.29       68.92     11.94 o 
   0   1  14       73.59       66.16      8.23 o 
   1   1  14      351.98      370.68     17.22 o 
   2   1  14      161.33      167.68     12.06 o 
   3   1  14       68.03       71.46      9.55 o 
  -3   2  14      158.41      154.75     17.02 o 
  -2   2  14        5.70       -2.67      9.12 o 
  -1   2  14      474.03      471.46     29.07 o 
   0   2  14      611.31      576.37     33.21 o 
   1   2  14       25.36       16.34     10.67 o 
   2   2  14        7.34        9.28     10.86 o 
  -4   3  14       72.45       68.31     13.52 o 
  -3   3  14       23.60        2.09      9.56 o 
  -2   3  14      352.68      400.67     27.66 o 
  -1   3  14     1005.39     1046.18     50.42 o 
   0   3  14      158.43      157.53     19.01 o 
   1   3  14      207.38      226.34     22.22 o 
  -4   4  14       34.40       11.25     10.57 o 
  -3   4  14       70.65       54.06     13.20 o 
  -2   4  14       87.97      103.47     16.19 o 
  -1   4  14        1.57       -1.88     10.39 o 
   0   4  14       16.59        6.28     11.90 o 
   0  -8  15       15.81        0.66      6.48 o 
   1  -8  15        1.40       -2.97      6.40 o 
   2  -8  15       25.41       26.91      6.88 o 
  -2  -7  15       16.99        7.54     11.32 o 
  -1  -7  15        0.03        1.52      6.38 o 
   0  -7  15      124.22      148.21     12.02 o 
   1  -7  15       33.15       37.74      7.08 o 
   2  -7  15        0.08       -0.12      5.14 o 
   3  -7  15      181.96      201.11     13.08 o 
  -3  -6  15       72.30       73.35      9.80 o 
  -2  -6  15       12.51        9.46      6.39 o 
  -1  -6  15       73.49       70.25      8.72 o 
   0  -6  15       31.97       26.04      9.56 o 
   1  -6  15        0.07       -4.68      4.83 o 
   2  -6  15      253.85      236.63     13.57 o 
   3  -6  15       44.77       58.31      8.57 o 
   4  -6  15       16.96       15.89      6.73 o 
  -3  -5  15       52.12       56.42      8.23 o 
  -2  -5  15        1.30       -4.91      4.91 o 
  -1  -5  15       16.05       16.99      8.55 o 
   0  -5  15       75.39       71.15      8.31 o 
   1  -5  15      121.59      121.43      9.93 o 
   2  -5  15      637.76      657.74     24.41 o 
   3  -5  15        0.70       -5.19      5.19 o 
   4  -5  15       12.72       13.77      6.83 o 
  -4  -4  15       56.81       40.43      7.50 o 
  -3  -4  15      203.46      172.34     11.96 o 
  -2  -4  15       10.13        6.74      6.64 o 
  -1  -4  15        2.21       -2.20      6.85 o 
   0  -4  15      644.76      669.86     23.99 o 
   1  -4  15        0.52        1.69      5.15 o 
   2  -4  15       21.10       16.29      6.79 o 
   3  -4  15       19.37       19.48      6.81 o 
   4  -4  15      135.89      138.54     23.50 o 
  -4  -3  15       35.72       25.54      6.72 o 
  -3  -3  15       40.24       45.72      7.21 o 
  -2  -3  15      131.35      135.06     13.74 o 
  -1  -3  15       72.57       76.28      7.99 o 
   0  -3  15      292.35      302.56     14.88 o 
   1  -3  15       17.56       15.23      6.41 o 
   2  -3  15     1557.55     1631.00     50.69 o 
   3  -3  15        0.99        3.35      5.86 o 
   4  -3  15       12.03       11.40      6.62 o 
  -5  -2  15        2.47       -8.33      8.87 o 
  -4  -2  15       14.76       16.95      9.70 o 
  -3  -2  15      427.45      396.88     23.80 o 
  -2  -2  15        0.32       -5.99      5.99 o 
  -1  -2  15        1.41       -1.61      4.96 o 
   0  -2  15      188.67      193.89     12.10 o 
   1  -2  15       12.30       25.07      6.77 o 
   2  -2  15      136.62      155.09     28.72 o 
   3  -2  15       30.12       21.84      7.22 o 
  -5  -1  15       73.88       43.89     12.08 o 
  -2  -1  15        9.30        6.37      5.42 o 
  -1  -1  15        5.66       -5.02      5.02 o 
   0  -1  15      367.49      368.40     22.54 o 
   1  -1  15       33.82       34.41      7.25 o 
   2  -1  15       79.63       79.25     12.82 o 
   3  -1  15      121.72      133.24     11.33 o 
  -2   0  15        0.40       -7.97      7.97 o 
  -1   0  15      504.84      469.91     28.35 o 
   0   0  15       93.84       74.84      8.66 o 
   1   0  15       26.40       22.22      7.18 o 
   2   0  15        1.20        7.09      8.87 o 
  -3   1  15        6.37       -2.38      9.52 o 
  -2   1  15      173.85      170.65     18.14 o 
  -1   1  15      188.38      192.65     18.75 o 
   0   1  15      259.31      209.10     20.20 o 
   1   1  15       64.20       66.01      8.65 o 
  -3   2  15       62.95       33.65     11.90 o 
  -2   2  15       26.92       35.63     11.68 o 
  -1   2  15       82.41       95.21     16.19 o 
   0   2  15      504.20      509.84     32.13 o 
  -1  -5  16       31.17       20.66      9.45 o 
   0  -5  16        3.26        3.99      5.81 o 
   1  -5  16      347.60      373.50     17.46 o 
  -2  -4  16       36.59       41.00     10.53 o 
  -1  -4  16       49.13       56.12     11.40 o 
   0  -4  16        0.50       -1.60      5.33 o 
   1  -4  16      684.12      714.77     46.16 o 
   2  -4  16       10.00        7.18      6.37 o 
  -2  -3  16      261.25      259.12     20.30 o 
  -1  -3  16      265.02      276.97     20.41 o 
   0  -3  16        0.33        3.24      5.68 o 
   1  -3  16       45.02       44.76      8.05 o 
   2  -3  16       60.76       59.70      8.74 o 
  -2  -2  16      380.73      418.59     25.75 o 
  -1  -2  16        0.30       -1.51      5.53 o 
   0  -2  16       15.96        5.57      5.84 o 
   1  -2  16      609.34      684.00     25.70 o 
  -1  -1  16        5.94        9.31      6.00 o 
   0  -1  16       22.72       15.65     12.77 o 
  -2   0  16        0.92       -0.18      9.74 o 
  -1   0  16       53.24       48.94     11.76 o 
                                                 
